# Supplementary material for: An approach to characterize mechanisms of action of anti-amyloidogenic compounds in vitro and in situ
Source: NPJ Parkinsons Dis. 2025 May 10;11:122. doi: 10.1038/s41531-025-00966-5 (PMC12065871; doi:10.1038/s41531-025-00966-5)
Supplement: Supplementary file 2 — Supplementary Data [file 41531_2025_966_MOESM2_ESM.xlsx]

## Sheet: Description
	Supplementary Data 1		LiP-MS hits for EGCG in PD brain lysates (FC>2, qval<0.001)
	Supplementary Data 2		LiPQuant hits for EGCG in lysates of SH-SY5Y cells overexpressing alpha-synuclein (LiPQuant score>2.0)
	Supplementary Data 3		LiPQuant hits for Baicalein in lysates of SH-SY5Y cells overexpressing alpha-synuclein (LiPQuant score>2.0)
	Supplementary Data 4		LiPQuant hits for ThT in lysates of SH-SY5Y cells overexpressing alpha-synuclein (LiPQuant score>2.0)
	Supplementary Data 5		LiPQuant hits for Doxycycline in lysates of SH-SY5Y cells overexpressing alpha-synuclein (LiPQuant score>2.0)
	Supplementary Data 6		LiP-MS hits for ACI compound 2 in lysates of primary rat neurons
	Supplementary Data 7		LiP-MS hits representing the KEGG term ‘Pathways of neurodegeneration-multiple diseases’ from an experiment where ACI compound 2 was added to the lysate of primary rat neurons
	Supplementary Data 8		LiP-MS hits for ACI compound 2 in live primary rat neurons

## Sheet: Supplementary Data 1
PG.UniProtIds	PG.ProteinNames		Peptide Sequence
A0AVT1	UBA6_HUMAN		KPNVGCQQDSEELLK
A1L0T0	ILVBL_HUMAN		VLHDAQQQCR
A2RTX5	SYTC2_HUMAN		FADFGVLHR
A3KMH1	VWA8_HUMAN		VIALGLPVPR
A5YM72	CRNS1_HUMAN		KFVWEAAR
A5YM72	CRNS1_HUMAN		EEVEAFLR
A5YM72	CRNS1_HUMAN		LVEDAPQCHEHFSR
A6NDG6	PGP_HUMAN		FIFDCVSQEYGINPER
O00116	ADAS_HUMAN		GISDPLTVFEQTEAAAR
O00232	PSD12_HUMAN		VVEHNIR
O00233	PSMD9_HUMAN		GLLGCNIIPLQR
O00408	PDE2A_HUMAN		EFFSQGDLEK
O00408	PDE2A_HUMAN		NILCFPIK
O00410	IPO5_HUMAN		HIVENAVQK
O00410	IPO5_HUMAN		FYFHDGVR
O00410	IPO5_HUMAN		LQELIQK
O00429	DNM1L_HUMAN		FATEYCNTIEGTAK
O00429	DNM1L_HUMAN		DCEVIER
O00442	RTCA_HUMAN		FGFIFNCDIK
O00534	VMA5A_HUMAN		VTFPLQPKPDVNLTIHR
O00629	IMA3_HUMAN		NASSDNQGIQLSAVQAAR
O00743	PPP6_HUMAN		GAGWLFGAK
O14523	C2C2L_HUMAN		AGSEVEWTEDLALDLGPQSR
O14531	DPYL4_HUMAN		LLELGITGPEGHVL
O14531	DPYL4_HUMAN		THNLNVEYNIFEGVECR
O14594	NCAN_HUMAN		YPITQSRPGCYGDR
O14594	NCAN_HUMAN		RNPQELYDVYCFAR
O14594	NCAN_HUMAN		DRYALTFAEAQEACR
O14617	AP3D1_HUMAN		YPESLRPAFPR
O14639	ABLM1_HUMAN		QWHLGCFK
O14639	ABLM1_HUMAN		TYHPNCFACTICK
O14735	CDIPT_HUMAN		SLISVIHLITAAR
O14744	ANM5_HUMAN		DLNCVPEIADTLGAVAK
O14880	MGST3_HUMAN		VLYAYGYYTGEPSK
O14964	HGS_HUMAN		ACGQIFCGK
O14980	XPO1_HUMAN		YVVGLIIK
O14980	XPO1_HUMAN		LNMILVQILK
O14994	SYN3_HUMAN		SFKPDFILVR
O15020	SPTN2_HUMAN		HRPDLLDFESLKK
O15144	ARPC2_HUMAN		MILLEVNNR
O15144	ARPC2_HUMAN		ELQAHGADELLKR
O15198;P84022;Q15796	SMAD9_HUMAN;SMAD3_HUMAN;SMAD2_HUMAN		VETPVLPPVLVPR
O15230	LAMA5_HUMAN		DLGAPQAAAEAELAAAQR
O15498	YKT6_HUMAN		AAYDVSSFSFFQR
O15498	YKT6_HUMAN		LYSLSVLYK
O15540	FABP7_HUMAN		LTNSQNFDEYMK
O43143	DHX15_HUMAN		YGVIILDEAHER
O43236	SEPT4_HUMAN		LYPWGIVEVENPGHCDFVK
O43237	DC1L2_HUMAN		GDNVLTHNLGIPVLVVCTK
O43242	PSMD3_HUMAN		SVFPEQANNNEWAR
O43242	PSMD3_HUMAN		FNQVLDQFGEK
O43390	HNRPR_HUMAN		DLYEDELVPLFEK
O43396	TXNL1_HUMAN		AGCECLNESDEHGFDNCLR
O43414	ERI3_HUMAN		EGLLDPNVK
O43426	SYNJ1_HUMAN		TPAWTDR
O43426	SYNJ1_HUMAN		ERNEDFIEIAR
O43426	SYNJ1_HUMAN		VTSTEFISLR
O43426	SYNJ1_HUMAN		IDSSDEDRISEVRK
O43491	E41L2_HUMAN		LVSPEQPPK
O43491	E41L2_HUMAN		VRPAELEQFESTIGFK
O43491	E41L2_HUMAN		VCVEHHTFYR
O43681	ASNA_HUMAN		TTCSCSLAVQLSK
O43776	SYNC_HUMAN		NDPSLPEPK
O43809	CPSF5_HUMAN		LPGGELNPGEDEVEGLKR
O43813	LANC1_HUMAN		IPQSHIQQICETILTSGENLAR
O43813	LANC1_HUMAN		LHSLVKPSVDYVCQLK
O43813	LANC1_HUMAN		QAEDCITR
O43813	LANC1_HUMAN		QSLNCLTK
O43852	CALU_HUMAN		WIYEDVER
O43865	SAHH2_HUMAN		GIVEESVTGVHR
O43865	SAHH2_HUMAN		FDNLYCCR
O43865	SAHH2_HUMAN		GESEDDFWWCIDR
O60256	KPRB_HUMAN		SIIGVIPYFPYSK
O60256	KPRB_HUMAN		VQVYQEPNRETR
O60262	GBG7_HUMAN		ARNDPLLVGVPASENPFK
O60268	K0513_HUMAN		FWNAAFFDAVHCER
O60313	OPA1_HUMAN		MLAITANTLR
O60313	OPA1_HUMAN		EGCTVSPETISLNVK
O60313	OPA1_HUMAN		GFYYYQR
O60443	GSDME_HUMAN		LQIIPTLCHLLR
O60493	SNX3_HUMAN		VAGHPLAQNER
O60506	HNRPQ_HUMAN		GFCFLEYEDHK
O60518	RNBP6_HUMAN		LCDIFAVLAR
O60613	SEP15_HUMAN		LLDDNGNIAEELSILK
O60814;P62807	H2B1K_HUMAN;H2B1C_HUMAN		AMGIMNSFVNDIFER
O60825	F262_HUMAN		GADELPYLR
O60861	GAS7_HUMAN		STVEPVDQLLR
O60888	CUTA_HUMAN		SLVPALTDFVR
O75061	AUXI_HUMAN		RPGIGLSPSHR
O75061	AUXI_HUMAN		VSECSWPIR
O75061	AUXI_HUMAN		FTKPELDACDVPEK
O75061	AUXI_HUMAN		IYSTCTDFER
O75061	AUXI_HUMAN		NVCVVHCLDGR
O75077	ADA23_HUMAN		SVVNLVDSIYK
O75083	WDR1_HUMAN		VVTVFSVADGYSENNVFYGHHAK
O75116	ROCK2_HUMAN		GAFGEVQLVR
O75131	CPNE3_HUMAN		SDPYLEFHK
O75306	NDUS2_HUMAN		GEFGVYLVSDGSSRPYR
O75369	FLNB_HUMAN		VFGPGVER
O75369	FLNB_HUMAN		HVPGSPFTVK
O75380	NDUS6_HUMAN		EVNENFAIDLIAEQPVSEVETR
O75382	TRIM3_HUMAN		VLPCLHTFCER
O75382	TRIM3_HUMAN		NGHIIVVDNK
O75390	CISY_HUMAN		GFSIPECQK
O75390	CISY_HUMAN		LPCVAAK
O75390	CISY_HUMAN		AYAQGISR
O75390	CISY_HUMAN		PNVLLEQGK
O75431	MTX2_HUMAN		NYSNLLAFCR
O75436	VP26A_HUMAN		EITGIGPSTTTETETIAK
O75508	CLD11_HUMAN		FYYTAGSS
O75569	PRKRA_HUMAN		VTVGDITCTGEGTSK
O75746	CMC1_HUMAN		VSALNVLR
O75746	CMC1_HUMAN		SGNGEVTFENVK
O75781	PALM_HUMAN		MEVLAAETTSQQER
O75828	CBR3_HUMAN		TVEEGAETPVYLALLPPDATEPQGQLVHDK
O75832	PSD10_HUMAN		ASTNIQDTEGNTPLHLACDEERVEEAK
O75891	AL1L1_HUMAN		SPLIIFADCDLNK
O75891	AL1L1_HUMAN		VPGAWTEACEQK
O75891	AL1L1_HUMAN		IGFTGSTEVGK
O75891	AL1L1_HUMAN		EGHEVVGVFTVPDK
O75891	AL1L1_HUMAN		IQGSTIPINQARPNR
O75891	AL1L1_HUMAN		IAVIGQSLFGQEVYCHLR
O75912	DGKI_HUMAN		DALELYRK
O75935	DCTN3_HUMAN		QQDQCVEITEESK
O75936	BODG_HUMAN		LTGASDKPGEVSK
O75936	BODG_HUMAN		DNCPCSDCYLDSAK
O75964	ATP5L_HUMAN		TPALVNAAVTYSK
O76024	WFS1_HUMAN		WPVFELK
O76054	S14L2_HUMAN		KVNFTVEVLLPDK
O76070	SYUG_HUMAN		TVEEAENIAVTS
O94819	KBTBB_HUMAN		LPEGAPAR
O94819	KBTBB_HUMAN		ATDAVGPQLSLANCYEVLSAAK
O94819	KBTBB_HUMAN		RDEWQECPCSSSR
O94832	MYO1D_HUMAN		SYIHEVAR
O94832	MYO1D_HUMAN		LFCWIVTR
O94832	MYO1D_HUMAN		IVLFLQK
O94919	ENDD1_HUMAN		DRIPVYSAF
O94925	GLSK_HUMAN		VPFCLQSCVK
O94925	GLSK_HUMAN		FLLEACK
O94967	WDR47_HUMAN		QFVCINILEDTQAVR
O94973	AP2A2_HUMAN		LLQCYPPPDPAVR
O94973	AP2A2_HUMAN		FVNLFPEVKPTIQDVLR
O94973	AP2A2_HUMAN		FHLCSVPTR
O94973	AP2A2_HUMAN		TVFEALQAPACHENLVK
O94973	AP2A2_HUMAN		MFIFYGNK
O94973	AP2A2_HUMAN		NPTFMGLALHCIASVGSR
O94973	AP2A2_HUMAN		LTECLETILNK
O94973	AP2A2_HUMAN		LCELLSAQF
O95154	ARK73_HUMAN		FYAFNPLAGGLLTGK
O95182	NDUA7_HUMAN		LSNNYYCTR
O95202	LETM1_HUMAN		EDVQDYSEDLQEIKK
O95295	SNAPN_HUMAN		EQIDNLATELCR
O95299	NDUAA_HUMAN		VITVDGNICTGK
O95336	6PGL_HUMAN		TVIFVATGEGK
O95336	6PGL_HUMAN		ILEDQEENPLPAALVQPHTGK
O95352	ATG7_HUMAN		WLPAVIAASK
O95373	IPO7_HUMAN		ENIVEAIIHSPELIR
O95622	ADCY5_HUMAN		NAQESANPEDEVDEFLGR
O95670	VATG2_HUMAN		QVQGMQSSQQR
O95741	CPNE6_HUMAN		SSQSLHCLSPR
O95741	CPNE6_HUMAN		SCSSPVFSR
O95741	CPNE6_HUMAN		SSGTVVLAQCTVEK
O95741	CPNE6_HUMAN		PHPCVLLK
O95782	AP2A1_HUMAN		IAGDYVSEEVWYR
O95782	AP2A1_HUMAN		VAILAEK
O95782	AP2A1_HUMAN		THIDTVINALK
O95782	AP2A1_HUMAN		GLAVFISDIR
O95782	AP2A1_HUMAN		ALDGYSK
O95782	AP2A1_HUMAN		LVECLETVLNK
O95782	AP2A1_HUMAN		VLQIVTNRDDVQGYAAK
O95782	AP2A1_HUMAN		TCVSLAVSR
O95782	AP2A1_HUMAN		YLETADYAIREEIVLK
O95782	AP2A1_HUMAN		NPTFMCLALHCIANVGSR
O95782	AP2A1_HUMAN		KNPDDFK
O95782	AP2A1_HUMAN		FINLFPETK
O95793	STAU1_HUMAN		VSVGEFVGEGEGK
O95819	M4K4_HUMAN		VFFASVR
O95861	BPNT1_HUMAN		LVTDCVAAMNPDAVLR
O95861	BPNT1_HUMAN		KWDTCAPEVILHAVGGK
O95865	DDAH2_HUMAN		GAEIVADTFRDFAVSTVPVSGPSHLR
O95970	LGI1_HUMAN		GNSFNCDCK
O95989	NUDT3_HUMAN		LVGIFENQER
O95989	NUDT3_HUMAN		EVCEEAGVK
P00338	LDHA_HUMAN		GSGCNLDSAR
P00352	AL1A1_HUMAN		KFPVFNPATEEELCQVEEGDKEDVDK
P00352	AL1A1_HUMAN		LYSNAYLNDLAGCIK
P00352	AL1A1_HUMAN		LECGGGPWGNK
P00367	DHE3_HUMAN		CIAVGESDGSIWNPDGIDPK
P00367	DHE3_HUMAN		VLSLSFPIRR
P00367	DHE3_HUMAN		PCNHVLSLSFPIR
P00387	NB5R3_HUMAN		GFVDLVIK
P00390	GSHR_HUMAN		GHAAFTSDPKPTIEVSGK
P00491	PNPH_HUMAN		VFHLLGVDTLVVTNAAGGLNPK
P00492	HPRT_HUMAN		FVVGYALDYNEYFR
P00492	HPRT_HUMAN		SYCNDQSTGDIK
P00505	AATM_HUMAN		EYLPIGGLAEFCK
P00505	AATM_HUMAN		ASAELALGENSEVLK
P00505	AATM_HUMAN		RVESQLK
P00505	AATM_HUMAN		EIATVVK
P00505	AATM_HUMAN		AHNPTGVDPRPEQWK
P00505	AATM_HUMAN		PIGGLAEFCK
P00558	PGK1_HUMAN		GCITIIGGGDTATCCAK
P00558	PGK1_HUMAN		AHSSMVGVNLPQK
P00738	HPT_HUMAN		VVLHPNYSQVDIGLIK
P00738	HPT_HUMAN		TEGDGVYTL
P00915	CAH1_HUMAN		YSSLAEAASK
P00915	CAH1_HUMAN		YSAELHVAHWNSAK
P00915	CAH1_HUMAN		SLLSNVEGDNAVPMQHNNRPTQPLK
P00918	CAH2_HUMAN		GGPLDGTYR
P00918	CAH2_HUMAN		YAAELHLVHWNTK
P01023	A2MG_HUMAN		GHFSISIPVK
P01023	A2MG_HUMAN		TAQEGDHGSHVYTK
P01023	A2MG_HUMAN		YSDASDCHGEDSQAFCEK
P01024	CO3_HUMAN		VHQYFNVELIQPGAVK
P01024	CO3_HUMAN		SYTVAIAGYALAQMGR
P01024	CO3_HUMAN		DSCVGSLVVK
P01024	CO3_HUMAN		NRWEDPGK
P01024	CO3_HUMAN		AVLYNYR
P01024	CO3_HUMAN		DICEEQVNSLPGSITK
P01024	CO3_HUMAN		VRVELLHNPAFCSLATTK
P01024	CO3_HUMAN		GLEVTITAR
P01024	CO3_HUMAN		FVTVQATFGTQVVEK
P01024	CO3_HUMAN		SDAGLTFTSSSGQQTAQR
P01861	IGHG4_HUMAN		TYTCNVDHKPSNTK
P02042	HBD_HUMAN		GTFSQLSELHCDK
P02511	CRYAB_HUMAN		MDIAIHHPWIR
P02511	CRYAB_HUMAN		VLGDVIEVHGKHEERQDEHGFISR
P02511	CRYAB_HUMAN		APSWFDTGLSEMR
P02511	CRYAB_HUMAN		TITSSLSSDGVLTVNGPR
P02545	LMNA_HUMAN		MQQQLDEYQELLDIK
P02647	APOA1_HUMAN		VSFLSALEEYTK
P02671	FIBA_HUMAN		DRQHLPLIK
P02679	FIBG_HUMAN		DTVQIHDITGK
P02679	FIBG_HUMAN		ASTPNGYDNGIIWATWK
P02686	MBP_HUMAN		YLATASTMDHAR
P02686	MBP_HUMAN		RFSWGAEGQRPGFGYGGR
P02686	MBP_HUMAN		RDTGILDSIGR
P02686	MBP_HUMAN		ATASTMDHAR
P02686	MBP_HUMAN		AEGQRPGFGYGGR
P02686	MBP_HUMAN		SRFSWGAEGQRPGFGYGGR
P02686	MBP_HUMAN		SLSRFSWGAEGQRPGFGYGGR
P02686	MBP_HUMAN		VDAQGTLSK
P02741	CRP_HUMAN		ESDTSYVSLK
P02746	C1QB_HUMAN		TINVPLRR
P02768	ALBU_HUMAN		TYETTLEK
P02768	ALBU_HUMAN		CCAAADPHECYAK
P02768	ALBU_HUMAN		EFNAETFTFHADICTLSEK
P02768	ALBU_HUMAN		TPVSDRVTK
P02768	ALBU_HUMAN		ETYGEMADCCAK
P02795	MT2_HUMAN		MDPNCSCAAGDSCTCAGSCK
P04075	ALDOA_HUMAN		VLAAVYK
P04075	ALDOA_HUMAN		DGADFAK
P04075	ALDOA_HUMAN		TVPPAVTGITFLSGGQSEEEASINLNAINK
P04075	ALDOA_HUMAN		CQYVTEK
P04075	ALDOA_HUMAN		FSHEEIAMATVTALR
P04075	ALDOA_HUMAN		PWALTFSYGR
P04075	ALDOA_HUMAN		YASICQQNGIVPIVEPEILPDGDHDLKR
P04075	ALDOA_HUMAN		KDGADFAK
P04075	ALDOA_HUMAN		ALSDHHIYLEGTLLK
P04075	ALDOA_HUMAN		RTVPPAVTGITFLSGGQSEEEASINLNAINK
P04075	ALDOA_HUMAN		AIMENANVLAR
P04075	ALDOA_HUMAN		ANSLACQGK
P04075	ALDOA_HUMAN		LAADESTGSIAKR
P04075	ALDOA_HUMAN		YASICQQN
P04075	ALDOA_HUMAN		PCIGGVILFHETLYQK
P04080	CYTB_HUMAN		VGDEDFVHLR
P04083	ANXA1_HUMAN		ILVALCGGN
P04181	OAT_HUMAN		IVFAAGNFWGR
P04181	OAT_HUMAN		VAIAALEVLEEENLAENADK
P04181	OAT_HUMAN		FAPPLVIK
P04271	S100B_HUMAN		ELINNELSHFL
P04406	G3P_HUMAN		CLAPLAK
P04406	G3P_HUMAN		RVIISAPSADAPMFVM
P04406	G3P_HUMAN		RVIISAPSADAPMFVM
P04406	G3P_HUMAN		STGVFTTMEK
P04406	G3P_HUMAN		MFQYDSTHGK
P04792	HSPB1_HUMAN		LATQSNEITIPVTF
P04843	RPN1_HUMAN		VACITEQVLTLVNKR
P04899	GNAI2_HUMAN		RLWADHGVQACFGR
P05023	AT1A1_HUMAN		CIELCCGSVK
P05023	AT1A1_HUMAN		DMTSEQLDDILK
P05026	AT1B1_HUMAN		DDMIFEDCGDVPSEPK
P05091	ALDH2_HUMAN		LGPALATGNVVVMK
P05091	ALDH2_HUMAN		PIDGDFFSYTR
P05091	ALDH2_HUMAN		KTFPTVNPSTGEVICQVAEGDKEDVDK
P05109	S10A8_HUMAN		LLETECPQYIR
P05109	S10A8_HUMAN		KLLETECPQYIR
P05129	KPCG_HUMAN		ENVFPGTTTR
P05129	KPCG_HUMAN		NLIPMDPNGLSDPYVK
P05141	ADT2_HUMAN		GAWSNVLR
P05141	ADT2_HUMAN		GLGDCLVK
P05141	ADT2_HUMAN		AAYFGIYDTAK
P05141	ADT2_HUMAN		DFLAGGVAAA
P05165	PCCA_HUMAN		LITYGSDR
P05166	PCCB_HUMAN		NKFPGDSVVTGR
P05166	PCCB_HUMAN		DTSYLFITGPDVVK
P05166	PCCB_HUMAN		DFFNYLPLSSQDPAPVR
P05413	FABPH_HUMAN		LILTLTHGTAVCTR
P05771	KPCB_HUMAN		EAVAICK
P05771	KPCB_HUMAN		CSLNPEWNETFR
P05771	KPCB_HUMAN		QGFQCQVCCFVVHK
P05771	KPCB_HUMAN		QPTFCSHCTDFIWGFGK
P06396	GELS_HUMAN		HVVPNEVVVQR
P06396	GELS_HUMAN		SEDCFILDHGK
P06396	GELS_HUMAN		LFACSNK
P06396	GELS_HUMAN		VSEEGTEPEAMLQVLGPK
P06576	ATPB_HUMAN		IMDPNIVGSEHYDVAR
P06576	ATPB_HUMAN		TIAMDGTEGLVR
P06576	ATPB_HUMAN		TREGNDLYHEM
P06733	ENOA_HUMAN		ATNVGDEGGFAPNILENK
P06744	G6PI_HUMAN		TFTTQETITNAETAK
P06744	G6PI_HUMAN		FAAYFQQGDMESNGK
P06748	NPM_HUMAN		MTDQEAIQDLWQWR
P07099	HYEP_HUMAN		FSTWTNTEFR
P07099	HYEP_HUMAN		GGHFAAFEEPELLAQDIR
P07099	HYEP_HUMAN		FLGLTERDVELLYPVK
P07108	ACBP_HUMAN		TVGDINTERPGMLDFTGK
P07195	LDHB_HUMAN		MVVESAYEVIK
P07195	LDHB_HUMAN		ADELALVDVLEDK
P07196	NFL_HUMAN		VLEAELLVLR
P07196	NFL_HUMAN		TLEIEAC
P07196	NFL_HUMAN		SVGSITSGYSQSSQVFGR
P07196	NFL_HUMAN		SSFSYEPYYSTSYKR
P07196	NFL_HUMAN		NMQNAEEWFK
P07196	NFL_HUMAN		RGMNEALEK
P07196	NFL_HUMAN		MDVTKPDLSAALK
P07196	NFL_HUMAN		QNADISAM
P07196	NFL_HUMAN		SAYGGLQTSSYLMSTR
P07196	NFL_HUMAN		RIDSLMDEISFLKK
P07197	NFM_HUMAN		SLQDEVAFLR
P07197	NFM_HUMAN		SYTLDSLGNPSAYRR
P07197	NFM_HUMAN		DIEEASLVKVELDK
P07197	NFM_HUMAN		SEMEEALTA
P07339	CATD_HUMAN		YLSRDPDAQPGGELMLGGTDSK
P07355	ANXA2_HUMAN		SLYYYIQQDTK
P07355	ANXA2_HUMAN		SLYYYIQQDTKGDYQK
P07384	CAN1_HUMAN		KAPSDLYQIILK
P07384	CAN1_HUMAN		GFSLESCR
P07384	CAN1_HUMAN		GHAYSVTGAK
P07384	CAN1_HUMAN		LEICNLTPDALK
P07384	CAN1_HUMAN		APSDLYQIILK
P07384	CAN1_HUMAN		EFTRLEICNLTPDALK
P07738	PMGE_HUMAN		VCDVPLDQLPR
P07814	SYEP_HUMAN		SCQFVAVR
P07900	HS90A_HUMAN		ALLFVPR
P07900	HS90A_HUMAN		HNDDEQYAWESSAGGSFTVR
P07900	HS90A_HUMAN		TKFENLCK
P07900	HS90A_HUMAN		RAPFDLFENR
P07900	HS90A_HUMAN		RAPFDLFENRK
P07900	HS90A_HUMAN		LGLGIDEDDPTADDTSAA
P07900	HS90A_HUMAN		LGLGIDEDDPTADDT
P07900	HS90A_HUMAN		LGLGIDEDDPTADDTSAAVTE
P07947	YES_HUMAN		WTAPEAALYGR
P08133	ANXA6_HUMAN		TTGKPIEASIR
P08133	ANXA6_HUMAN		LMLAVVK
P08133	ANXA6_HUMAN		GELSGDFEK
P08133	ANXA6_HUMAN		ALLALCGGED
P08133	ANXA6_HUMAN		GKPIEASIR
P08134	RHOC_HUMAN		KLVIVGDGACGK
P08195	4F2_HUMAN		WCSWSLSQAR
P08195	4F2_HUMAN		SEDPGSLLSLFR
P08237	PFKAM_HUMAN		GQIEEAGWSYVGGWTGQGGSK
P08237	PFKAM_HUMAN		WSDLLSDLQK
P08238	HS90B_HUMAN		TLTLVDTGIGMTK
P08559	ODPA_HUMAN		LEEGPPVTTVLTR
P08559	ODPA_HUMAN		GPILMELQTYR
P08559	ODPA_HUMAN		EILAELTGRK
P08559	ODPA_HUMAN		SDPIMLLK
P08559	ODPA_HUMAN		FANDATFEIKK
P08621	RU17_HUMAN		EFEVYGPIKR
P08670	VIME_HUMAN		YQDLLNVK
P08670	VIME_HUMAN		QEEIAFLK
P08670	VIME_HUMAN		SLADAINTEFK
P08670	VIME_HUMAN		LQEEMLQREEAENTLQSFR
P08670	VIME_HUMAN		EMEENFAVEAA
P08758	ANXA5_HUMAN		GAGTDDHTLIR
P09104	ENOG_HUMAN		SDLILPVPAFNVINGGSHAGNK
P09104	ENOG_HUMAN		AVDHINSTIAPA
P09211	GSTP1_HUMAN		YISLIYTNYEAGKDDYVK
P09382	LEG1_HUMAN		LNLEAINY
P09417	DHPR_HUMAN		VDAILCVAGGWAGGNAK
P09417	DHPR_HUMAN		QSIWTSTISSHLATK
P09417	DHPR_HUMAN		GAVHQLCQSLAGK
P09417	DHPR_HUMAN		AALDGTPGMIGYGMAK
P09417	DHPR_HUMAN		NSGMPPGAAAIAVLPVTLDTPMNR
P09417	DHPR_HUMAN		NSGMPPGAAAIAVLPVTLDTPMNRK
P09417	DHPR_HUMAN		VHQLCQSLAGK
P09471	GNAO_HUMAN		LFDVGGQR
P09488	GSTM1_HUMAN		GLAHAIR
P09488	GSTM1_HUMAN		YLEELPEK
P09488	GSTM1_HUMAN		DFISRFEGLEK
P09488	GSTM1_HUMAN		KHNLCGETEEEK
P09488	GSTM1_HUMAN		HNLCGETEEEK
P09488	GSTM1_HUMAN		ITQSNAILCYIAR
P09497	CLCB_HUMAN		AFYQQPDADIIGY
P09525	ANXA4_HUMAN		GAGTDEGCLIEILASR
P09543	CN37_HUMAN		RPPGVLHCT
P09543	CN37_HUMAN		AHITLGC
P09543	CN37_HUMAN		MVSADAYK
P09543	CN37_HUMAN		RLDEDLAAYC
P09543	CN37_HUMAN		EKMDLVTYFGK
P09543	CN37_HUMAN		LEQLFEM
P09543	CN37_HUMAN		KFCDYGK
P09543	CN37_HUMAN		GKPVPTQGS
P09543	CN37_HUMAN		RPPGVLHCTT
P09543	CN37_HUMAN		LDLLEILR
P09622	DLDH_HUMAN		NETLGGTCLNVGCIPSK
P09622	DLDH_HUMAN		IPNIYAIGDVVAGPMLAHK
P09668	CATH_HUMAN		TGIYSSTSCHK
P09874	PARP1_HUMAN		FYPLEIDYGQDEEAVK
P09960	LKHA4_HUMAN		SSALQWLTPEQTSGK
P09960	LKHA4_HUMAN		DGETPDPEDPSRK
P09960	LKHA4_HUMAN		PEIVDTCSLASPASVCR
P09972	ALDOC_HUMAN		GVVPLAGTDGETTTQGLDGLSER
P09972	ALDOC_HUMAN		TVPPAVPGVTFLSGGQSEEEASFNLNAINR
P09972	ALDOC_HUMAN		QVLFSADDRVK
P09972	ALDOC_HUMAN		CPLPRPWALTF
P09972	ALDOC_HUMAN		CPLPRPWALTFSYGR
P09972	ALDOC_HUMAN		ALSDHHVYLEGTLLK
P09972	ALDOC_HUMAN		RTVPPAVPGVTFLSGGQSEEEASFNLNAINR
P0CG29;P0CG30	GST2_HUMAN;GSTT2_HUMAN		YQTPDHWYPSDLQAR
P0CG29;P0CG30	GST2_HUMAN;GSTT2_HUMAN		EFLQINSLGK
P0DMV8;P0DMV9	HS71A_HUMAN;HS71B_HUMAN		AVITVPAYFNDSQR
P0DMV8;P0DMV9	HS71A_HUMAN;HS71B_HUMAN		AIGIDLGTTYSCVGVFQHGK
P0DN79;P35520	CBSL_HUMAN;CBS_HUMAN		EPLWIRPDAPSR
P0DOX5	IGG1_HUMAN		DTLMISR
P0DP23;P0DP24;P0DP25	CALM1_HUMAN;CALM2_HUMAN;CALM3_HUMAN		MKDTDSEEEIR
P0DP23;P0DP24;P0DP25	CALM1_HUMAN;CALM2_HUMAN;CALM3_HUMAN		ADQLTEEQIA
P0DP23;P0DP24;P0DP25	CALM1_HUMAN;CALM2_HUMAN;CALM3_HUMAN		KEAFSLFDK
P0DP23;P0DP24;P0DP25	CALM1_HUMAN;CALM2_HUMAN;CALM3_HUMAN		EADIDGDGQVNYEEFVQMM
P10155	RO60_HUMAN		TRDELEVIHLIEEHR
P10155	RO60_HUMAN		AIADWYNEK
P10155	RO60_HUMAN		EHLLTNHLK
P10176	COX8A_HUMAN		IHSLPPEGK
P10515	ODP2_HUMAN		GVETIANDVVSLATK
P10515	ODP2_HUMAN		VPLPSLSPTMQAGTIAR
P10768	ESTD_HUMAN		VFEHDSVELNCK
P10768	ESTD_HUMAN		CFGGLQK
P10809	CH60_HUMAN		KPLVIIAEDVDGEAL
P10915	HPLN1_HUMAN		YPISRPR
P10915	HPLN1_HUMAN		FVGFPDKK
P10915	HPLN1_HUMAN		NYGFWDK
P10915	HPLN1_HUMAN		FVGFPDK
P11137	MTAP2_HUMAN		SAILVPSEK
P11137	MTAP2_HUMAN		KVEQGLDFAVQ
P11142	HSP7C_HUMAN		GPAVGIDLGTTYSCVGVFQHGK
P11142	HSP7C_HUMAN		RFDDAVVQSDMK
P11142	HSP7C_HUMAN		NQVAMNPTNTVFDAKR
P11171	41_HUMAN		GVPWNFTFNVK
P11177	ODPB_HUMAN		TNHLVTVEGGWPQFGVGAEICAR
P11177	ODPB_HUMAN		DAINQGMDEELERDEK
P11216	PYGB_HUMAN		DYFFALAHTVR
P11216	PYGB_HUMAN		TCFETFPDK
P11216	PYGB_HUMAN		YEFGIFNQK
P11216	PYGB_HUMAN		FSAFLEK
P11216	PYGB_HUMAN		FGCRDPVR
P11216	PYGB_HUMAN		IVNGWQVEEADDWLR
P11216	PYGB_HUMAN		QLLNCLHVVTLYNR
P11216	PYGB_HUMAN		KLLPLVSDEVFIR
P11217	PYGM_HUMAN		LVTAIGDVVNHDPAVGDR
P11217	PYGM_HUMAN		DFYELEPHK
P11217	PYGM_HUMAN		VFADYEDYIK
P11217	PYGM_HUMAN		VHINPNSLFDIQVK
P11413	G6PD_HUMAN		LSNHISSLFR
P11498	PYC_HUMAN		FLYECPWR
P11586	C1TC_HUMAN		KGEPVSAEDLGVSGALTVL
P11766	ADHX_HUMAN		EFGATECINPQDFSK
P12036	NFH_HUMAN		SLEGEAAAL
P12036	NFH_HUMAN		LGAPFAPLHGGGSLHYALAR
P12235	ADT1_HUMAN		REFHGLGDCIIK
P12277	KCRB_HUMAN		GFCLPPHCSR
P12277	KCRB_HUMAN		FCTGLTQIETLFK
P12277	KCRB_HUMAN		GIWHNDNK
P12277	KCRB_HUMAN		LEQGQAIDDLMPAQK
P12277	KCRB_HUMAN		LRFPAEDEFPDLSAHNNHMAK
P12277	KCRB_HUMAN		LVWVNEEDHLR
P12277	KCRB_HUMAN		WVNEEDHLR
P12277	KCRB_HUMAN		STPSGFTLDDVIQTGVDNPGHPYIM
P12277	KCRB_HUMAN		PHLGYILTCPSNLGTGLR
P12429	ANXA3_HUMAN		FTEILCLR
P12532	KCRU_HUMAN		LGYILTCPSNLGTGLR
P12532	KCRU_HUMAN		GIWHNNEK
P12532	KCRU_HUMAN		ILTCPSNLGTGLR
P12814	ACTN1_HUMAN		FAIQDISVEETSAK
P12814	ACTN1_HUMAN		TFTAWCNSHLR
P12814	ACTN1_HUMAN		LVSIGAEEIVDGNVK
P12814	ACTN1_HUMAN		KAGTQIENIEEDFRDGLK
P12814	ACTN1_HUMAN		DGLGFCALIHR
P12955	PEPD_HUMAN		YCTDTGVLFR
P12955	PEPD_HUMAN		GVNTDSGSVCR
P13010	XRCC5_HUMAN		ANPQVGVAFPHIK
P13489	RINI_HUMAN		DSPCQLEALK
P13489	RINI_HUMAN		GCGDLCR
P13591	NCAM1_HUMAN		QVQFDEPEATGGVPILK
P13591	NCAM1_HUMAN		APTPQEFR
P13637	AT1A3_HUMAN		EVVVGDLVEIK
P13637	AT1A3_HUMAN		QVNAEEVVVGDLVEIK
P13637	AT1A3_HUMAN		KADIGVAMGIAGSDVSK
P13637	AT1A3_HUMAN		IPVSQVNPR
P13639	EF2_HUMAN		EDLYLKPIQR
P13639	EF2_HUMAN		CLYASVLTAQPR
P13716	HEM2_HUMAN		AAVLEAMTAFR
P13716	HEM2_HUMAN		SSPAFGDRR
P13796	PLSL_HUMAN		ALENDPDCR
P13796	PLSL_HUMAN		KLENCNYAVELGK
P13804	ETFA_HUMAN		AKLEVAPISDIIAIK
P13807	GYS1_HUMAN		GADVFLEALAR
P13861	KAP2_HUMAN		AASAYAVGDVK
P13929	ENOB_HUMAN		FGANAILGVSLAVCK
P14136	GFAP_HUMAN		ITIPVQTFSNLQIR
P14136	GFAP_HUMAN		VHVELDVAKPDLTAALK
P14136	GFAP_HUMAN		MHEAEEWYR
P14136	GFAP_HUMAN		LEEEGQSLKDEMAR
P14136	GFAP_HUMAN		SNMHEAEEWYR
P14136	GFAP_HUMAN		MPPPLPTR
P14136	GFAP_HUMAN		PVQTFSNLQIR
P14136	GFAP_HUMAN		IESLEEEIRFL
P14136	GFAP_HUMAN		ASSNMHEAEEWYR
P14136	GFAP_HUMAN		VELDVAKPDLTAALK
P14136	GFAP_HUMAN		ARLEEEGQSLKDEMAR
P14136	GFAP_HUMAN		AEMMELNDR
P14136	GFAP_HUMAN		TVEMRDGEVIK
P14136	GFAP_HUMAN		MPPPLPTRVDF
P14136	GFAP_HUMAN		EAASYQEALARLE
P14136	GFAP_HUMAN		RLGPGTRL
P14136	GFAP_HUMAN		RMPPPLPTR
P14324	FPPS_HUMAN		KQDADSLQR
P14324	FPPS_HUMAN		PGVGLDAINDANLLEACIYR
P14384	CBPM_HUMAN		KPDCYYSIGR
P14550	AK1A1_HUMAN		GLVQALGLSNFNSR
P14550	AK1A1_HUMAN		AASCVLLHTGQK
P14550	AK1A1_HUMAN		NADGTICYDSTHYK
P14618	KPYM_HUMAN		VVEVGSK
P14618	KPYM_HUMAN		TATESFASDPILYRPVAVAL
P14618	KPYM_HUMAN		DPVQEAWAEDVDLR
P14618	KPYM_HUMAN		CCSGAIIVLTK
P14618	KPYM_HUMAN		RLAPITSDPTEATAVGAVEASFK
P14621	ACYP2_HUMAN		MYTEDEARK
P14625	ENPL_HUMAN		EGSRTDDEVVQREEEAIQLDGL
P14868	SYDC_HUMAN		VRDLTIQK
P15056	BRAF_HUMAN		LLFQGFR
P15104	GLNA_HUMAN		LVLCEVFK
P15104	GLNA_HUMAN		VQAMYIWIDGTGEGLR
P15121	ALDR_HUMAN		YKPAVNQIECHPYLTQEK
P15121	ALDR_HUMAN		LIQYCQSK
P15121	ALDR_HUMAN		HIDCAHVY
P15259	PGAM2_HUMAN		HGESTWNQENR
P15311	EZRI_HUMAN		GFPTWLK
P15559	NQO1_HUMAN		EGHLSPDIVAEQK
P16104	H2AX_HUMAN		QGGVLPNIQAVLLPK
P16104	H2AX_HUMAN		LLGGVTIAQ
P16152	CBR1_HUMAN		DVCTELLPLIKPQGR
P16152	CBR1_HUMAN		SCSPELQQK
P16152	CBR1_HUMAN		CTELLPLIKPQGR
P16152	CBR1_HUMAN		SPEEGAETPVYLALLPPDAEGPHGQ
P16298	PP2BB_HUMAN		TWSLPFVGEK
P16615	AT2A2_HUMAN		NYLEPGK
P17174	AATC_HUMAN		NFGLYNER
P17174	AATC_HUMAN		TLSNPELFEEWTGNVK
P17252	KPCA_HUMAN		LGCGPEGERDVR
P17600	SYN1_HUMAN		SSGVAPAASPAAPSPGSSGGGGFFS
P17600	SYN1_HUMAN		DGRDHIIEVVGSSMPLIGDHQDEDK
P17600	SYN1_HUMAN		MAQALPR
P17612	KAPCA_HUMAN		VRFPSHFSSDLK
P17655	CAN2_HUMAN		RPTEICADPQFIIGGATR
P17655	CAN2_HUMAN		DGDFCIR
P17858	PFKAL_HUMAN		TFVLEVMGR
P17858	PFKAL_HUMAN		GQLESIVENIR
P17858	PFKAL_HUMAN		VFANAPDSACVIGLK
P17858	PFKAL_HUMAN		VFLIYEGYEGLVEGGENIK
P17858	PFKAL_HUMAN		AAAYNLVQHGITNLCVIGGDGSLTGANIFR
P17900	SAP3_HUMAN		SFSWDNCDEGKDPAVIR
P17931	LEG3_HUMAN		VIVCNTK
P17987	TCPA_HUMAN		ICDDELILIK
P17987	TCPA_HUMAN		AAITILR
P18077	RL35A_HUMAN		DETEFYLGK
P18085	ARF4_HUMAN		NICFTVWDVGGQDR
P18206	VINC_HUMAN		WIDNPTVDDR
P18669	PGAM1_HUMAN		SYDVPPPPMEPDHPFYSN
P18669	PGAM1_HUMAN		RSYDVPPPPMEPDHPFYSNISK
P18669	PGAM1_HUMAN		AMEAVAAQGK
P19367	HXK1_HUMAN		GAALITAVGVR
P19367	HXK1_HUMAN		FLSQIESDRLALLQVR
P19367	HXK1_HUMAN		TVCGVVSR
P19367	HXK1_HUMAN		NILIDFTK
P19367	HXK1_HUMAN		KLPVGFTFSFPCQQSK
P19367	HXK1_HUMAN		FLSQIESDR
P19367	HXK1_HUMAN		GQISETLK
P19367	HXK1_HUMAN		LGVEPSDDDCVSVQHVCTIVSFR
P19367	HXK1_HUMAN		RTPDGTENGDFLALDLGGTNFR
P19367	HXK1_HUMAN		QIEETLAHFHLTK
P19367	HXK1_HUMAN		CNVSFLLSEDGSGK
P19784	CSK22_HUMAN		QLYQILTDFDIR
P20073	ANXA7_HUMAN		TILQCALNRPAFFAER
P20073	ANXA7_HUMAN		GAGTDDSTLVR
P20338	RAB4A_HUMAN		FLVIGNAGTGK
P20472	PRVA_HUMAN		SGFIEEDELGFILK
P20916	MAG_HUMAN		LREDEGTWVQVSLL
P20916	MAG_HUMAN		NVTESPSFSAGDNPPVLFSSDFR
P21266	GSTM3_HUMAN		LKPQYLEELPGQLK
P21266	GSTM3_HUMAN		LLLEFTDTSYEEK
P21266	GSTM3_HUMAN		IAAYLQSDQFCK
P21266	GSTM3_HUMAN		IRVDIIENQVMDFR
P21266	GSTM3_HUMAN		RYTCGEAPDYDR
P21266	GSTM3_HUMAN		LLLEFTDTSYEEKR
P21266	GSTM3_HUMAN		VDIIENQVMDFR
P21281	VATB2_HUMAN		TVSGVNGPLVILDHVK
P21281	VATB2_HUMAN		GLPHNEIAAQICR
P21281	VATB2_HUMAN		LALTTAEFLAYQCEK
P21281	VATB2_HUMAN		GQPINPQCR
P21281	VATB2_HUMAN		SGVNGPLVILDHVK
P21281	VATB2_HUMAN		GFPGYMYTDLATIYER
P21281	VATB2_HUMAN		TPVSEDMLGR
P21281	VATB2_HUMAN		DHADVSNQLYAC
P21283	VATC1_HUMAN		LREVLHELYK
P21291	CSRP1_HUMAN		TVYFAEEVQCEGNSFHK
P21291	CSRP1_HUMAN		PNWGGGK
P21291	CSRP1_HUMAN		PNWGGGKK
P21291	CSRP1_HUMAN		SCFLCMVCKK
P21397	AOFA_HUMAN		NEHVDYVDVGGAYVGPTQNR
P21579	SYT1_HUMAN		LGDICFSLR
P21579	SYT1_HUMAN		LTVVILEAK
P21579	SYT1_HUMAN		YVPTAGK
P21579	SYT1_HUMAN		VPMNTVDFGHVTEEWR
P21695	GPDA_HUMAN		FPLFMAVYK
P21953	ODBB_HUMAN		SGDLFNCGSLTIR
P21964	COMT_HUMAN		LADNVICPGAPDFLAHVR
P22061	PIMT_HUMAN		IYVPLTDK
P22234	PUR6_HUMAN		NFEWVAER
P22314	UBA1_HUMAN		VGEFCHNR
P22314	UBA1_HUMAN		DNPGVVTCLDEAR
P22314	UBA1_HUMAN		DIDEGLYSR
P22392	NDKB_HUMAN		VMLGETNPADSKPGTIR
P22695	QCR2_HUMAN		SMAASGNLGHTPFVDEL
P23297	S10A1_HUMAN		GSELETAMETLINV
P23381	SYWC_HUMAN		ATGQRPHHFLR
P23381	SYWC_HUMAN		DLTLDQAYSYAVENAK
P23381	SYWC_HUMAN		DIIACGFDINK
P23381	SYWC_HUMAN		DRTDIQCLIPCAIDQDPYFR
P23381	SYWC_HUMAN		DMNQVLDAYENK
P23396	RS3_HUMAN		FGFPEGSVELYAEK
P23396	RS3_HUMAN		KFVADGIFK
P23526	SAHH_HUMAN		ATDVMIAGK
P23526	SAHH_HUMAN		FDNLYGCR
P24539	AT5F1_HUMAN		NNIAMALEVTYR
P24821	TENA_HUMAN		VSIYGVIR
P25685	DNJB1_HUMAN		VSLEEIYSGCTK
P25705	ATPA_HUMAN		GIRPAINVGLSVSR
P25705	ATPA_HUMAN		AQFGSDLDAATQQLLSR
P25705	ATPA_HUMAN		LYCIYVAIGQK
P25705	ATPA_HUMAN		TGTAEMSSILEER
P25705	ATPA_HUMAN		AIVDVPVGEELLGR
P25786	PSA1_HUMAN		THAVLVALKR
P25786	PSA1_HUMAN		ILHVDNHIGISIAGLTADAR
P25788	PSA3_HUMAN		SNFGYNIPLK
P26038	MOES_HUMAN		IQVWHEEHR
P26038	MOES_HUMAN		KVTAQDVR
P26038	MOES_HUMAN		GFSTWLK
P26196	DDX6_HUMAN		LDDTVHVVIATPGR
P26639	SYTC_HUMAN		VNTPTTTVYR
P26640	SYVC_HUMAN		EVYLHAIVR
P26640	SYVC_HUMAN		VQGSDSDEEVVVATTR
P26641	EF1G_HUMAN		QAFPNTNR
P26641	EF1G_HUMAN		QVLEPSFR
P27144	KAD4_HUMAN		RGQHWLLDGFPR
P27338	AOFB_HUMAN		VPLGSVIK
P27338	AOFB_HUMAN		LCWTESAK
P27348	1433T_HUMAN		YLAEVACGDDRK
P27348	1433T_HUMAN		YLAEVACGDDR
P27361	MK03_HUMAN		FRHENVIGIR
P27695	APEX1_HUMAN		TSPSGKPATLK
P27695	APEX1_HUMAN		VSYGIGDEEHDQEGR
P28062	PSB8_HUMAN		HGVIAAVDSR
P28161	GSTM2_HUMAN		GLAHSIR
P28161	GSTM2_HUMAN		PMTLGYWNIR
P28161	GSTM2_HUMAN		QPWFLGDK
P28161	GSTM2_HUMAN		HNLCGESEK
P28331	NDUS1_HUMAN		VLFLLGADGGCITR
P28331	NDUS1_HUMAN		FEAPLFNAR
P28331	NDUS1_HUMAN		PYAFTARPWETR
P28482	MK01_HUMAN		ICDFGLAR
P28482	MK01_HUMAN		NKVPWNR
P28482	MK01_HUMAN		FRHENIIGINDIIR
P28482	MK01_HUMAN		ISPFEHQTYCQR
P28482	MK01_HUMAN		DLKPSNLLLNTTCDLK
P28676	GRAN_HUMAN		IFFDDYVACCVK
P29144	TPP2_HUMAN		DLPFIVSHR
P29323	EPHB2_HUMAN		WTAPEAIQYR
P29401	TKT_HUMAN		NSTFSEIFKK
P29401	TKT_HUMAN		SKDDQVTVIGAGVTLHEALAAAELLKK
P29401	TKT_HUMAN		NPHNDRFVLSK
P29401	TKT_HUMAN		ILTVEDHYYEGGIGEAVSS
P29692	EF1D_HUMAN		VGTDLLEEEITKF
P29992	GNA11_HUMAN		IIYSHFTCATDTENIR
P30038	AL4A1_HUMAN		SSPSLTILAGGK
P30038	AL4A1_HUMAN		SAFEYGGQK
P30038	AL4A1_HUMAN		QVAQNLDR
P30039	PBLD_HUMAN		LPIFIADAFTAR
P30041	PRDX6_HUMAN		DINAYNCEEPTEK
P30044	PRDX5_HUMAN		ETDLLLDDSLVS
P30048	PRDX3_HUMAN		AFQYVETHGEVCPANWTPDSPTIK
P30048	PRDX3_HUMAN		AFQYVETHGEVCPA
P30086	PEBP1_HUMAN		RPTSISWDGLDSGK
P30101	PDIA3_HUMAN		NFDEIVNNENK
P30101	PDIA3_HUMAN		SHELSDFGLESTAGEIPVVAIR
P30153	2AAA_HUMAN		ELVSDANQHVK
P30153	2AAA_HUMAN		EWAHATIIPK
P30153	2AAA_HUMAN		EHSPSDLEAHFVPLVK
P30519	HMOX2_HUMAN		GALEGSSCPFR
P30626	SORCN_HUMAN		ITFDDYIACCVK
P31040	SDHA_HUMAN		NTVVATGGYGR
P31040	SDHA_HUMAN		CCCVADR
P31146	COR1A_HUMAN		DGGLICTSCR
P31146	COR1A_HUMAN		ADQCYEDVR
P31146	COR1A_HUMAN		VSQTTWDSGFCAVNPK
P31146	COR1A_HUMAN		KLQATVQELQK
P31150	GDIA_HUMAN		QLICDPSYIPDR
P31150	GDIA_HUMAN		IICILSHPIK
P31150	GDIA_HUMAN		FLVFVANFDENDPK
P31150	GDIA_HUMAN		KSDIYVCMISYAHNVAAQGK
P31150	GDIA_HUMAN		NTNDANSCQIIIPQNQVNRK
P31150	GDIA_HUMAN		SDIYVCMISYAHNVAAQGK
P31150	GDIA_HUMAN		MLLYTEVTR
P31153	METK2_HUMAN		KIIVDTYGGWGAHGGGAFSGK
P31689	DNJA1_HUMAN		GAVECCPNCR
P31689	DNJA1_HUMAN		KGAVECCPNCR
P31930	QCR1_HUMAN		LCTSATESEVAR
P31930	QCR1_HUMAN		DVVFNYLHAT
P31939	PUR9_HUMAN		VVACNLYPFVK
P31946	1433B_HUMAN		AFDEAIAELDTLNEESYK
P32004	L1CAM_HUMAN		LVLSDLHLLTQSQVR
P32119	PRDX2_HUMAN		HGEVCPAGWK
P34932	HSP74_HUMAN		ELSTTLNADEAVTR
P34932	HSP74_HUMAN		GCALQCAILSPAFK
P34932	HSP74_HUMAN		QDLPALEEKPR
P34932	HSP74_HUMAN		SVLEQTK
P34932	HSP74_HUMAN		SVMDATQIAGLNCLR
P34932	HSP74_HUMAN		NFTTEQVTAMLLSK
P34949	MPI_HUMAN		KVVVEQLNLLVK
P34949	MPI_HUMAN		VFPLSCAVQQYAWGK
P35080	PROF2_HUMAN		DSLYVDGDCTMDIR
P35222	CTNB1_HUMAN		NLALCPANHAPLR
P35241	RADI_HUMAN		KAPDFVFYAPR
P35241	RADI_HUMAN		LFFLQVK
P35241	RADI_HUMAN		FVIKPIDK
P35241	RADI_HUMAN		QLFDQVVK
P35241	RADI_HUMAN		GYSTWLK
P35573	GDE_HUMAN		IPFASLASR
P35573	GDE_HUMAN		NFAEPGSEVYLR
P35573	GDE_HUMAN		GYDELVPHQISVVSEER
P35573	GDE_HUMAN		VSLDPHAQVAVGILR
P35573	GDE_HUMAN		LEQGYELQFR
P35573	GDE_HUMAN		SGSLAVDNADPILK
P35573	GDE_HUMAN		VGADNHVLPLDCVTLQTFLAK
P35580	MYH10_HUMAN		LDPHLVLDQLR
P35580	MYH10_HUMAN		AGVLAHLEEER
P35580	MYH10_HUMAN		EDQSILCTGESGAGK
P35609	ACTN2_HUMAN		DGLGLCALIHR
P35611	ADDA_HUMAN		TLASAGGPDNLVLLNPEK
P35611	ADDA_HUMAN		INLQGDIVDR
P35611	ADDA_HUMAN		GSTNLGVNQAGFTLHSAIYAARPDVK
P35611	ADDA_HUMAN		LEEDLVPEPTTGDDSDAA
P35611	ADDA_HUMAN		GSDSIAYDKGEK
P35611	ADDA_HUMAN		GSDSIAYDK
P35612	ADDB_HUMAN		NHGVVALGDTVEEAFYK
P35612	ADDB_HUMAN		EQDHFLISPK
P35998	PRS7_HUMAN		QVEDDIQQLLK
P35998	PRS7_HUMAN		DIRFELLAR
P36222	CH3L1_HUMAN		EAGTLAYYEICDFLR
P36542	ATPG_HUMAN		THSDQFLVAFK
P36543	VATE1_HUMAN		TKNDVDVQIDQESYLPEDIAGGVEIYNGDRK
P36871	PGM1_HUMAN		LVIGQNGILSTPAVSCIIR
P36957	ODO2_HUMAN		EAVTFLRK
P36959	GMPR1_HUMAN		GHIISDGGCTCPGDVAK
P36969	GPX4_HUMAN		YAECGLR
P37837	TALDO_HUMAN		TIVMGASFR
P37837	TALDO_HUMAN		LGGSQEDQIK
P38117	ETFB_HUMAN		EVIAVSCGPAQCQETIR
P38606	VATA_HUMAN		FTMVQVWPVR
P38606	VATA_HUMAN		YSNSDVIIYVGCGER
P38606	VATA_HUMAN		TVISQSLSK
P38606	VATA_HUMAN		WDFTPCK
P38606	VATA_HUMAN		VLDALFPCVQGGTTAIPGAFGCGK
P38606	VATA_HUMAN		QVRPVTEK
P38606	VATA_HUMAN		DDFLQQNGYTPYDR
P38606	VATA_HUMAN		LAEMPADSGYPAYLGAR
P38606	VATA_HUMAN		TALVANTSNMPVAAR
P38919	IF4A3_HUMAN		RDELTLEGIK
P39023	RL3_HUMAN		SLLVQTK
P39656	OST48_HUMAN		YSQTGNYELAVALSR
P40123	CAP2_HUMAN		TEGCHIYLSEDALDCEIVSAK
P40227	TCPZ_HUMAN		GFVVINQK
P40616	ARL1_HUMAN		AILVVFANK
P40925	MDHC_HUMAN		AICDHVR
P40925	MDHC_HUMAN		SQGAALDK
P40925	MDHC_HUMAN		DVIATDK
P40925	MDHC_HUMAN		IATDKEDVAFK
P40925	MDHC_HUMAN		DIWFGTPEGEFVSM
P40926	MDHM_HUMAN		EGVVECSFVK
P40939	ECHA_HUMAN		DGPGFYTTR
P40939	ECHA_HUMAN		DTSASAVAVGLK
P41091	IF2G_HUMAN		LDDPSCPRPECYR
P41091	IF2G_HUMAN		IVSLFAEHNDLQYAAPGGLIGVGTK
P41250	GARS_HUMAN		VGISPDK
P41250	GARS_HUMAN		GEFTIETEGK
P42025	ACTY_HUMAN		ACYLSINPQK
P42025	ACTY_HUMAN		EGVDFHTSAEFEVVR
P42224	STAT1_HUMAN		ELSAVTFPDIIR
P42224	STAT1_HUMAN		NLSFFLTPPCAR
P42704	LPPRC_HUMAN		GDLSTALEVAIDCYEK
P42704	LPPRC_HUMAN		GAYDIFLNAK
P42858	HD_HUMAN		NIIISLA
P43034	LIS1_HUMAN		GHTDSVQDISFDHSGK
P43034	LIS1_HUMAN		FILSCADDK
P43155	CACP_HUMAN		LIEGVLDFK
P43304	GPDM_HUMAN		ADCISEPVNREPPSR
P43490	NAMPT_HUMAN		VYSYFECR
P45381	ACY2_HUMAN		VAIFGGTHGNELTGVFLVK
P45880	VDAC2_HUMAN		SCSGVEFSTSGSSNTDTGK
P45974	UBP5_HUMAN		VCASEKPPK
P46108	CRK_HUMAN		YLDTTTLIEPVSR
P46459	NSF_HUMAN		GILLYGPPGCGK
P46459	NSF_HUMAN		VWIGIKK
P46459	NSF_HUMAN		GSMAGSTGVHDTVVNQLLSK
P46776	RL27A_HUMAN		NQSFCPTVNLDK
P46821	MAP1B_HUMAN		ASLTLFCPEEGDWK
P46821	MAP1B_HUMAN		SWDTNLIECNLDQELK
P46821	MAP1B_HUMAN		ASTSPSLSHR
P46821	MAP1B_HUMAN		LSKPCCYIFPGGR
P46821	MAP1B_HUMAN		SIEEACFTLQYLNK
P46821	MAP1B_HUMAN		TSPSLSHR
P46821	MAP1B_HUMAN		SPPLIGSESAYESFLSADDK
P46821	MAP1B_HUMAN		RSIEEACFTLQYLNK
P46926	GNPI1_HUMAN		YFTLGLPTGSTPLGCYK
P46926	GNPI1_HUMAN		EVMILITGAHK
P46976	GLYG_HUMAN		RPELGVTLTK
P46976	GLYG_HUMAN		VFGASAK
P47736	RPGP1_HUMAN		LVCEDVNVDR
P47756	CAPZB_HUMAN		GCWDSIHVVEVQEK
P48147	PPCE_HUMAN		TFPLDVGSIVGYSGQK
P48147	PPCE_HUMAN		LYYHVLGTDQSEDILCAEFPDEPK
P48147	PPCE_HUMAN		QHFEWLVK
P48147	PPCE_HUMAN		LWYCDLQQESSGIAGILK
P48147	PPCE_HUMAN		QSNPLLIHVDTK
P48147	PPCE_HUMAN		VLVPEHEK
P48163	MAOX_HUMAN		VLTSDIEK
P48163	MAOX_HUMAN		IWLVDSK
P48163	MAOX_HUMAN		GHIASVLNAWPEDVIK
P48426	PI42A_HUMAN		AIIDILTHYDAK
P48426	PI42A_HUMAN		IDILTHYDAK
P48444	COPD_HUMAN		SFPVNSDVGVLK
P48506	GSH1_HUMAN		GYVSDIDCR
P48637	GSHB_HUMAN		LFVDGQEIAVVYFR
P48637	GSHB_HUMAN		CPDIATQLAGTK
P48643	TCPE_HUMAN		ISDSVLVDIKDTEPLIQ
P48643	TCPE_HUMAN		ALLEEAEQLLDR
P48643	TCPE_HUMAN		SQDDEIGDGTTGVVVLA
P48735	IDHP_HUMAN		SSGGFVWACK
P48735	IDHP_HUMAN		DLAGCIHGLSNVK
P48735	IDHP_HUMAN		CATITPDEAR
P48735	IDHP_HUMAN		CATITPDEARVEEFK
P49189	AL9A1_HUMAN		VIATFTCSGEK
P49189	AL9A1_HUMAN		MGPLINRPHLER
P49327	FAS_HUMAN		SEGVVAVLLTK
P49327	FAS_HUMAN		GVDLVLNSLAEEK
P49327	FAS_HUMAN		SDEAVKPFGLK
P49327	FAS_HUMAN		WVCSSLR
P49327	FAS_HUMAN		LYTLQDK
P49327	FAS_HUMAN		CVLLSNLSSTSHVPEVDPGSAELQK
P49354	FNTA_HUMAN		YFVISNTTGYNDR
P49418	AMPH_HUMAN		AEEPVEEAVIIPGADAD
P49418	AMPH_HUMAN		EIAVLCHK
P49418	AMPH_HUMAN		DEQFEEYVQNFK
P49588	SYAC_HUMAN		AVYTQDCPLAAAK
P49588	SYAC_HUMAN		TCFYAEQGGQIYDEGYLVK
P49591	SYSC_HUMAN		IWGDCTVR
P49591	SYSC_HUMAN		IEQFVYSSPHDNK
P49591	SYSC_HUMAN		ELVSCSNCTDYQAR
P49720	PSB3_HUMAN		FGIQAQMVTTDFQK
P49720	PSB3_HUMAN		RFGPYYTEPVIAGLDPK
P49748	ACADV_HUMAN		GIVNEQFLLQR
P49748	ACADV_HUMAN		IHNFGLIQEK
P49789	FHIT_HUMAN		TELSFALVNR
P49789	FHIT_HUMAN		PSVVFLK
P49821	NDUV1_HUMAN		LLEGCLVGGR
P49821	NDUV1_HUMAN		YLVVNADEGEPGTCK
P49821	NDUV1_HUMAN		NACGSGYDFDVFVVR
P49821	NDUV1_HUMAN		HESCGQCTPCR
P49821	NDUV1_HUMAN		GAGAYICGEETALIESIEGK
P49821	NDUV1_HUMAN		AAYIYIR
P49821	NDUV1_HUMAN		LKPPFPADVGVFGCPTTVANVETVAVSPTICR
P50213	IDH3A_HUMAN		TFDLYANVRPCVSIEGYK
P50395	GDIB_HUMAN		TDDYLDQPCYETINR
P50395	GDIB_HUMAN		SEGEIAR
P50395	GDIB_HUMAN		VICILSHPIK
P50395	GDIB_HUMAN		QLICDPSYVK
P50395	GDIB_HUMAN		VTEGSFVYK
P50395	GDIB_HUMAN		YIAIVSTTVETK
P50395	GDIB_HUMAN		KSDIYVCMISFAHNVAAQGK
P50395	GDIB_HUMAN		PALELLEPIEQK
P50440	GATM_HUMAN		LGITTIK
P50579	MAP2_HUMAN		IDFGTHISGR
P50583	AP4A_HUMAN		ACGLIIFR
P50990	TCPQ_HUMAN		AHEILPNLVCCSAK
P50991	TCPD_HUMAN		ALIAGGGAPEIELALR
P50991	TCPD_HUMAN		AYILNLVK
P50991	TCPD_HUMAN		SIHDALCVIR
P50993	AT1A2_HUMAN		GFKFDTDELNFPTEK
P50993	AT1A2_HUMAN		CSTILVQGK
P50993	AT1A2_HUMAN		LIIVEGC
P50993	AT1A2_HUMAN		EDSPQSHVL
P50995	ANX11_HUMAN		CLIEILASR
P50995	ANX11_HUMAN		GVGTDEACLIEILASR
P50995	ANX11_HUMAN		AHLVAVFNEYQR
P51149	RAB7A_HUMAN		GADCCVLVFDVTAPNTFK
P51149	RAB7A_HUMAN		AQAWCYSK
P51553	IDH3G_HUMAN		HACVPVDFEEVHVSSNADEEDIR
P51649	SSDH_HUMAN		IITAESGKPLK
P51649	SSDH_HUMAN		ILLHHAANSVK
P51649	SSDH_HUMAN		AAYEAFCR
P51649	SSDH_HUMAN		RVYGDIIHTPAK
P51649	SSDH_HUMAN		VYGDIIHTPAK
P51659	DHB4_HUMAN		SNIHCNTIAPNAGSR
P51659	DHB4_HUMAN		ISDEDWDIIHR
P51659	DHB4_HUMAN		VYQGPAK
P52209	6PGD_HUMAN		SAVENCQDSWR
P52209	6PGD_HUMAN		VGTGEPCCDWVGDEGAGHFVK
P52306	GDS1_HUMAN		TIVQSGGIK
P52306	GDS1_HUMAN		LVEWCEAK
P52565	GDIR1_HUMAN		YIQHTYRK
P52788	SPSY_HUMAN		LYCPVEFSK
P52907	CAZA1_HUMAN		TIDGQQTIIACIESHQFQPK
P52943	CRIP2_HUMAN		DWHRPCLR
P53004	BIEA_HUMAN		GSLLFTAGPLEEER
P53004	BIEA_HUMAN		FGFPAFSGISR
P53007	TXTP_HUMAN		GFFHGVR
P53007	TXTP_HUMAN		GLSSLLYGSIPK
P53041	PPP5_HUMAN		RGVSCQFGPDVTK
P53396	ACLY_HUMAN		AIVWGMQTR
P53597	SUCA_HUMAN		LIGPNCPGVINPGECK
P53602	MVD1_HUMAN		VLILVVSAEK
P53621	COPA_HUMAN		TALNLFFK
P53675	CLH2_HUMAN		QNLQLCVQVASK
P53677	AP3M2_HUMAN		LLSYHVSAQNLVAIPVYVK
P53680	AP2S1_HUMAN		FILIQNR
P53680	AP2S1_HUMAN		LIEEVHAVVTVR
P53680	AP2S1_HUMAN		HTNFVEFR
P53992	SC24C_HUMAN		SLLDFLPR
P54577	SYYC_HUMAN		AFCEPGNVENNGVLSFIK
P54577	SYYC_HUMAN		ISEECIAQWK
P54578	UBP14_HUMAN		YLFTGLK
P54578	UBP14_HUMAN		LPAYLTIQMVR
P54619	AAKG1_HUMAN		LVVFDTSLQVK
P54619	AAKG1_HUMAN		AFFALVTNGVR
P54652	HSP72_HUMAN		GPAIGIDLGTTYSCVGVFQHGK
P54652	HSP72_HUMAN		KLLQDFFNGK
P54920	SNAA_HUMAN		VAGYAALLEQYQK
P54920	SNAA_HUMAN		HHISIAEIYETELVDIEK
P55010	IF5_HUMAN		GPLVLTEVLFNEK
P55060	XPO2_HUMAN		IVEDEPNK
P55072	TERA_HUMAN		GVLFYGPPGCGK
P55072	TERA_HUMAN		EAVCIVLSDDTCSDEK
P55072	TERA_HUMAN		AIANECQANFISIK
P55072	TERA_HUMAN		LADDVDLEQVANETHGHVGADLAALCSEAALQAIR
P55072	TERA_HUMAN		LIVDEAINEDNSVVSL
P55084	ECHB_HUMAN		FNNWGGSLSLGHPFGATGCR
P55084	ECHB_HUMAN		KAQDEGLLSDVVPF
P55268	LAMB2_HUMAN		QLDALLEALK
P55735	SEC13_HUMAN		ESVDGQWVCISDVNK
P55786	PSA_HUMAN		AFFESHPAPSAER
P55786	PSA_HUMAN		ETALLIDPK
P55809	SCOT1_HUMAN		CTLPLTGK
P56381;Q5VTU8	ATP5E_HUMAN;AT5EL_HUMAN		YSQICAK
P56556	NDUA6_HUMAN		VVDLLVIK
P57737	CORO7_HUMAN		VLQLSDTAIVPIGYHVPR
P59998	ARPC4_HUMAN		ATLQAALCLENFSSQVVER
P60174	TPIS_HUMAN		QSLGELIGTL
P60174	TPIS_HUMAN		KQSLGELIGTLNAA
P60709	ACTB_HUMAN		EITALAPSTMK
P60709	ACTB_HUMAN		MYPGIADR
P60709	ACTB_HUMAN		YELPDGQVITIGNER
P60709	ACTB_HUMAN		NWDDMEK
P60709	ACTB_HUMAN		YSVWIGGSILAS
P60709	ACTB_HUMAN		LCYVALDFEQEMATA
P60709	ACTB_HUMAN		MTQIMFETF
P60891	PRPS1_HUMAN		SRAPISAK
P60891	PRPS1_HUMAN		ENISEWR
P60903	S10AA_HUMAN		EFPGFLENQKDPLAVDK
P60953	CDC42_HUMAN		TCLLISYTTNK
P60981	DEST_HUMAN		YALYDASFETK
P60981	DEST_HUMAN		CIIVEEGK
P60981	DEST_HUMAN		AVIFCLSADKK
P60981	DEST_HUMAN		VADEVCR
P60981	DEST_HUMAN		AVIFCLSADK
P60981	DEST_HUMAN		CSTPEEIKK
P60983	GMFB_HUMAN		LVVLDEELEGISPDELK
P61018	RAB4B_HUMAN		GAAGALLVYDITSR
P61019	RAB2A_HUMAN		YIIIGDTGVGK
P61020	RAB5B_HUMAN		LVLLGESAVGK
P61081	UBC12_HUMAN		YLFLEPNPEDPLNK
P61086	UBE2K_HUMAN		LWAHVYAGAPVSSPEYTK
P61088	UBE2N_HUMAN		IYHPNVDK
P61106	RAB14_HUMAN		IIEVSGQK
P61106	RAB14_HUMAN		GAAGALMVYDITR
P61106	RAB14_HUMAN		SCLLHQFTEK
P61158	ARP3_HUMAN		DYEEIGPSICR
P61158	ARP3_HUMAN		TLTGTVIDSGDGVTHVIPVAEGYVIGSCIK
P61158	ARP3_HUMAN		YSYVCPDLVK
P61160	ARP2_HUMAN		LALETTVLVESYTLPDGR
P61160	ARP2_HUMAN		GYAFNHSADFETVR
P61160	ARP2_HUMAN		LCYVGYNIEQEQK
P61163	ACTZ_HUMAN		EGYDFHSSSEFEIVK
P61204;P84077	ARF3_HUMAN;ARF1_HUMAN		HYFQNTQGLIFVVDSNDRER
P61204;P84077	ARF3_HUMAN;ARF1_HUMAN		ILMVGLDAAGK
P61247	RS3A_HUMAN		ACQSIYPLHDVFVR
P61266	STX1B_HUMAN		HNEIIKL
P61266	STX1B_HUMAN		TTTNEELEDMLESGKL
P61313	RL15_HUMAN		YIQELWR
P61313	RL15_HUMAN		VLNSYWVGEDSTYK
P61421	VA0D1_HUMAN		SIAELVPK
P61421	VA0D1_HUMAN		LFPHCGR
P61421	VA0D1_HUMAN		NIVWIAECIAQR
P61604	CH10_HUMAN		VVLDDKDYFLFR
P61604	CH10_HUMAN		GGIMLPEK
P61764	STXB1_HUMAN		LAEQIATLC
P61764	STXB1_HUMAN		NKAPGEYR
P61764	STXB1_HUMAN		MAHLGVPIVTDSTLR
P61764	STXB1_HUMAN		VEQDLAMGTDAEGEK
P61764	STXB1_HUMAN		ADDPTMGEGPDK
P61764	STXB1_HUMAN		KADDPTMGEGPDK
P61764	STXB1_HUMAN		PDALFNELVK
P61764	STXB1_HUMAN		CAYEVTQANGKWEVLIGSTHILTPQK
P61764	STXB1_HUMAN		LDAYKADDPTMGEGPDK
P61978	HNRPK_HUMAN		VVLIGGKPDR
P61978	HNRPK_HUMAN		LFQECCPHSTDR
P61978	HNRPK_HUMAN		GSDFDCELR
P61981	1433G_HUMAN		NCSETQYESK
P61981	1433G_HUMAN		EHMQPTHPIR
P62081	RS7_HUMAN		HVVFIAQR
P62136	PP1A_HUMAN		HDLDLICR
P62136	PP1A_HUMAN		YLFLGDYVDR
P62136	PP1A_HUMAN		AHQVVEDGYEFFAK
P62136	PP1A_HUMAN		IYGFYDECK
P62136	PP1A_HUMAN		GNHECASINR
P62136	PP1A_HUMAN		YPENFFLLR
P62136	PP1A_HUMAN		QSLETICLLLAYK
P62136	PP1A_HUMAN		ICGDIHGQYYDLLR
P62166	NCS1_HUMAN		DCPSGQLDAAGFQK
P62258	1433E_HUMAN		LICCDILDVLDK
P62273	RS29_HUMAN		GHQQLYWSHPR
P62306	RUXF_HUMAN		CNNVLYIR
P62328	TYB4_HUMAN		SDKPDMAEIEK
P62745	RHOB_HUMAN		AYDYLECSAK
P62745	RHOB_HUMAN		KLVVVGDGACGK
P62760	VISL1_HUMAN		EFICALSITSR
P62805	H4_HUMAN		DAVTYTEHAK
P62805	H4_HUMAN		TVTAMDVVYALKR
P62805	H4_HUMAN		RISGLIYEETR
P62805	H4_HUMAN		KTVTAMDVVYALKR
P62805	H4_HUMAN		KTVTAMDVVYALK
P62805	H4_HUMAN		ISGLIYEETRGVLK
P62805	H4_HUMAN		FLENVIR
P62820	RAB1A_HUMAN		GAHGIIVVYDVTDQESFNNVK
P62826	RAN_HUMAN		NVPNWHR
P62826	RAN_HUMAN		HLTGEFEK
P62826	RAN_HUMAN		GEPQVQFK
P62826	RAN_HUMAN		KYVATLGVEVHPLVFHTNR
P62837	UB2D2_HUMAN		SQWSPALTISK
P62837	UB2D2_HUMAN		IYHPNINSNGSICLDILR
P62857	RS28_HUMAN		EGDVLTLLESER
P62873	GBB1_HUMAN		ADATLSQITNNIDPVGR
P62877	RBX1_HUMAN		QVCPLDNR
P62879	GBB2_HUMAN		LIIWDSYTTNK
P62879	GBB2_HUMAN		TFVSGACDASIK
P62879	GBB2_HUMAN		HWGTDSR
P62879	GBB2_HUMAN		LVSASQDGK
P62879	GBB2_HUMAN		RELPGHTGYLSCCR
P62879	GBB2_HUMAN		GYAFTTGSDDATCR
P62906	RL10A_HUMAN		VLGDQQHCDEAK
P62913	RL11_HUMAN		IAVHCTVR
P62937	PPIA_HUMAN		VFFDIAVDGEPLGR
P62937	PPIA_HUMAN		VSFELFADKVPK
P63000	RAC1_HUMAN		CVVVGDGAVGK
P63000	RAC1_HUMAN		VVGDGAVGK
P63010	AP2B1_HUMAN		DCEDPNPLIR
P63010	AP2B1_HUMAN		GLEISGTFTHR
P63010	AP2B1_HUMAN		ITEYLCEPLRK
P63010	AP2B1_HUMAN		EYATEVDVDFVR
P63010	AP2B1_HUMAN		VNYVVQEAIVVIR
P63010	AP2B1_HUMAN		EAQSICER
P63010	AP2B1_HUMAN		YNDPIYVK
P63010	AP2B1_HUMAN		EYATEVDVDFVRK
P63010	AP2B1_HUMAN		DEDPYVRK
P63010	AP2B1_HUMAN		ECHLNADTVSSK
P63010	AP2B1_HUMAN		DDREAQSICER
P63010	AP2B1_HUMAN		LSHANSAVVLSAVK
P63010	AP2B1_HUMAN		CVSTLLDLIQTK
P63010	AP2B1_HUMAN		KVIAAMTVGK
P63027	VAMP2_HUMAN		AATAPPAAPAGEGGPPAPPPNLTSNR
P63096	GNAI1_HUMAN		TTGIVETHFTFK
P63096	GNAI1_HUMAN		LFDSICNNK
P63096	GNAI1_HUMAN		EIYTHFTCATDTK
P63104	1433Z_HUMAN		EMQPTHPIR
P63104	1433Z_HUMAN		FDEAIAELDTLSEESYK
P63104	1433Z_HUMAN		DSTLIMQL
P63104	1433Z_HUMAN		LLRDNLTLWTSDTQGDEAEAGEGGEN
P63167	DYL1_HUMAN		YNPTWHCIVGR
P63167	DYL1_HUMAN		PTWHCIVGR
P63208	SKP1_HUMAN		VIQWCTHHKDDPPPPEDDENK
P63302	SELW_HUMAN		KLEDEFPGR
P67775	PP2AA_HUMAN		QITQVYGFYDECLR
P67775	PP2AA_HUMAN		GAGYTFGQDISETFNHANGLTLVSR
P67775	PP2AA_HUMAN		QITQVYGFYDECLRK
P67775	PP2AA_HUMAN		YGNANVWK
P67870	CSK2B_HUMAN		YQQGDFGYCPR
P68104	EF1A1_HUMAN		EHALLAYTLGVK
P68366	TBA4A_HUMAN		CETGAGK
P68366	TBA4A_HUMAN		DLEPTVIDEIR
P68366	TBA4A_HUMAN		TIGGGDDSFTTF
P68371	TBB4B_HUMAN		TAVCDIPPR
P68371	TBB4B_HUMAN		MSATFIGNSTAIQELFK
P68371	TBB4B_HUMAN		MSATFIGNSTAIQELFKR
P68371	TBB4B_HUMAN		SSYFVEWIPNNVK
P68371	TBB4B_HUMAN		GVTTCLR
P68371	TBB4B_HUMAN		SGVTTCLR
P68371	TBB4B_HUMAN		VSDTVVEPYNATL
P68371	TBB4B_HUMAN		HYTEGAELVDSVLDVVR
P68371	TBB4B_HUMAN		VSDTVVEPYNATLS
P68400	CSK21_HUMAN		YSEVFEAINITNNEK
P68871	HBB_HUMAN		GTFATLSELHCDK
P69905	HBA_HUMAN		LLSHCLLVTL
P69905	HBA_HUMAN		VADALTNAVAHVDDMPNAL
P78318	IGBP1_HUMAN		NEDLEEIASTDLK
P78324	SHPS1_HUMAN		EITQDTNDITYADLNLPK
P78356	PI42B_HUMAN		SAPINSDSQGR
P78356	PI42B_HUMAN		LTVDGVETYMVVTR
P78357	CNTP1_HUMAN		IVPLAWNPR
P78357	CNTP1_HUMAN		PLAWNPR
P78357	CNTP1_HUMAN		DQNLPQILEESR
P78357	CNTP1_HUMAN		GCIENVIFNR
P78357	CNTP1_HUMAN		DDGTLQLR
P78371	TCPB_HUMAN		HGINCFINR
P78371	TCPB_HUMAN		ASLSLAPVNIF
P78417	GSTO1_HUMAN		FCPFAER
P78417	GSTO1_HUMAN		PPGPVPEGSIR
P78417	GSTO1_HUMAN		PDDPYEK
P78417	GSTO1_HUMAN		GIRHEVININLK
P78559	MAP1A_HUMAN		LLLDTVTSIPSSR
P78559	MAP1A_HUMAN		SIEEACLTLQHLNR
P78559	MAP1A_HUMAN		SLPQLPSPSSPGAPLLSNLPR
P78559	MAP1A_HUMAN		DEALHVK
P78559	MAP1A_HUMAN		GFNILVDGGSDRK
P80404	GABT_HUMAN		REDLLNNAAHAGK
P80404	GABT_HUMAN		TVAGIIVEPIQSEGGDNHASDDFFR
P80404	GABT_HUMAN		TVAGIIVEPIQSEGGDNHASDDFFRK
P83881;Q969Q0	RL36A_HUMAN;RL36L_HUMAN		HFELGGDK
P84074	HPCA_HUMAN		DCPTGILNVDEFKK
P84085	ARF5_HUMAN		NICFTVWDVGGQDK
P86790;P86791	CCZ1B_HUMAN;CCZ1_HUMAN		NVGLCEAIVQFTR
P99999	CYC_HUMAN		KYIPGTK
P99999	CYC_HUMAN		ADLIAYLKK
Q00169	PIPNA_HUMAN		GPLGPNWK
Q00169	PIPNA_HUMAN		IETWHKPDLGTQENVHK
Q00325	MPCP_HUMAN		FGFYEVFK
Q00535	CDK5_HUMAN		SFLFQLLK
Q00577	PURA_HUMAN		TIALPAQGLIEFR
Q00587	BORG5_HUMAN		TFEFADAEEDDEVKV
Q00610	CLH1_HUMAN		NNRPSEGPLQTR
Q00610	CLH1_HUMAN		HSSLAGCQIINYR
Q00610	CLH1_HUMAN		NLILVVR
Q00610	CLH1_HUMAN		AYEFAER
Q00610	CLH1_HUMAN		ESNCYDPER
Q00610	CLH1_HUMAN		EDKLECSEELGDLVK
Q00610	CLH1_HUMAN		YIEIYVQK
Q00610	CLH1_HUMAN		RDPHLACVAYER
Q00610	CLH1_HUMAN		VSQPIEGHAASFAQFK
Q00610	CLH1_HUMAN		YESLELCRPVLQQGR
Q00610	CLH1_HUMAN		VIQCFAETGQVQK
Q00610	CLH1_HUMAN		IAAYLFK
Q00610	CLH1_HUMAN		HDVVFLITK
Q00610	CLH1_HUMAN		YIQAACK
Q00610	CLH1_HUMAN		RKDPELWGSVLLESNPYR
Q00610	CLH1_HUMAN		EVCFACVDGK
Q00610	CLH1_HUMAN		TLQIFNIEMK
Q00610	CLH1_HUMAN		LDASESLR
Q00610	CLH1_HUMAN		ISGETIFVTAPHEATAGIIGVNRK
Q00610	CLH1_HUMAN		LECSEELGDLVK
Q00610	CLH1_HUMAN		QSVELCK
Q00610	CLH1_HUMAN		ARESYVETELIFALAK
Q00610	CLH1_HUMAN		KVSQPIEGHAASFAQFK
Q00796	DHSO_HUMAN		LPDNVTFEEGALIEPLSVGIHACR
Q00839	HNRPU_HUMAN		ASYGVSK
Q00839	HNRPU_HUMAN		TCNCETEDYGEK
Q01082	SPTB2_HUMAN		DLDDFQSWLSR
Q01082	SPTB2_HUMAN		SLLDACESR
Q01082	SPTB2_HUMAN		EGMQLISEKPETEAVVK
Q01082	SPTB2_HUMAN		FESLEPEMNNQASR
Q01082	SPTB2_HUMAN		VDTVNHLADELINSGHSD
Q01082	SPTB2_HUMAN		AFEDEMSGR
Q01082	SPTB2_HUMAN		MHTTFEHDIQAL
Q01082	SPTB2_HUMAN		RENEVLEAW
Q01105	SET_HUMAN		EQQEAIEHIDEVQNEIDRLNEQASEEILK
Q01484	ANK2_HUMAN		AGQVEVVR
Q01484	ANK2_HUMAN		FWLIDCR
Q01484	ANK2_HUMAN		LGYTPLIVACHYGNVK
Q01484	ANK2_HUMAN		VRDTTQEPCGR
Q01484	ANK2_HUMAN		QIQESVTFASQVYR
Q01484	ANK2_HUMAN		DGLTPLHCAAR
Q01518	CAP1_HUMAN		ALLVTASQCQQPAENK
Q01813	PFKAP_HUMAN		AACNLLQR
Q01814	AT2B2_HUMAN		VYTFNSVRK
Q01814	AT2B2_HUMAN		MTVVQAYVGDVHYK
Q01995	TAGL_HUMAN		LVEWIIVQ
Q02156	KPCE_HUMAN		LDNILLDAEGHCK
Q02218	ODO1_HUMAN		DVVVDLVCYR
Q02218	ODO1_HUMAN		FGLEGCEVLIPALK
Q02218	ODO1_HUMAN		GRLNVLANVIR
Q02218	ODO1_HUMAN		AEQFYCGDTEGKK
Q02218	ODO1_HUMAN		RFGLEGCEVLIPALK
Q02246	CNTN2_HUMAN		WGCAAAGKPRPTVR
Q02246	CNTN2_HUMAN		ETIGDLTIL
Q02338	BDH_HUMAN		FGVEAFSDCLR
Q02338	BDH_HUMAN		AVLVTGCDSGFGFSLAK
Q02750	MP2K1_HUMAN		RSDAEEVDFAGWLC
Q02750	MP2K1_HUMAN		AGRIPEQILGK
Q02818	NUCB1_HUMAN		LVTLEEFLASTQR
Q02978	M2OM_HUMAN		LGIYTVLFER
Q02978	M2OM_HUMAN		AVVVNAAQLASYSQSK
Q02978	M2OM_HUMAN		GIYTGLSAGLLR
Q02978	M2OM_HUMAN		LTGADGTPPGFLLK
Q02978	M2OM_HUMAN		VFVQPLDLVK
Q02978	M2OM_HUMAN		NGLDVLFK
Q03001	DYST_HUMAN		TLQESYNLLFSESLK
Q03001	DYST_HUMAN		LLLWTQQATEGYAGIR
Q04760	LGUL_HUMAN		PDVYSACK
Q04917	1433F_HUMAN		DNLTLWTSDQQDEEAGEGN
Q05193	DYN1_HUMAN		LQDAFSAIGQNADLDLPQIAVVGGQSAGK
Q05193	DYN1_HUMAN		TSGNQDEILVIRK
Q05193	DYN1_HUMAN		IREPCLK
Q05329	DCE2_HUMAN		GAAALGIGTDSVILIK
Q05639	EF1A2_HUMAN		YYITIIDAPGHR
Q05639	EF1A2_HUMAN		YYITIIDAPGHRDFIK
Q06124	PTN11_HUMAN		NTGDYYDLYGGEK
Q06136	KDSR_HUMAN		QGAFITLVAR
Q06830	PRDX1_HUMAN		HGEVCPAGWKPGSDTIKPDVQ
Q07021	C1QBP_HUMAN		GVDNTFADELVELS
Q07157	ZO1_HUMAN		DGNIQEGDVVLK
Q07960	RHG01_HUMAN		IFYVNYLSELSEHVK
Q08209	PP2BA_HUMAN		TQEHFTHNTVR
Q08257	QOR_HUMAN		DLSLLSHGGR
Q08257	QOR_HUMAN		GTIEINPR
Q08257	QOR_HUMAN		EVNYIDK
Q08257	QOR_HUMAN		AGESVLVHGASGGVGLAACQIAR
Q08722	CD47_HUMAN		AVEEPLNAFK
Q09666	AHNK_HUMAN		VDIDVPDVNIEGPDAK
Q09666	AHNK_HUMAN		VDIDVPDVNIEGPEGK
Q09666	AHNK_HUMAN		LPTGQISGPEIK
Q09666	AHNK_HUMAN		AEGPDVAVDLPK
Q09666	AHNK_HUMAN		SPSLDVTVPEAELNLETPEISVGGK
Q10567	AP1B1_HUMAN		VNYVVQEAIVVIK
Q10567	AP1B1_HUMAN		DCPLNAEAASSK
Q12756	KIF1A_HUMAN		SHAVFNIIFTQK
Q12765	SCRN1_HUMAN		TYAIMISR
Q12768	WASC5_HUMAN		IVSCGNAIIAELLR
Q12860	CNTN1_HUMAN		SIEVPIPR
Q12905	ILF2_HUMAN		VLQSALAAIR
Q12906	ILF3_HUMAN		VPTWGPLR
Q12931	TRAP1_HUMAN		NIYYLCAPNR
Q12955	ANK3_HUMAN		IRDTSQEPCGR
Q12959	DLG1_HUMAN		FGSCVPHTTRPK
Q12979	ABR_HUMAN		SKVPYIVR
Q13011	ECH1_HUMAN		AVVISGAGK
Q13011	ECH1_HUMAN		YQETFNVIER
Q13033	STRN3_HUMAN		NQLLSCSADGTVR
Q13085	ACACA_HUMAN		EASFEYLQNEGER
Q13098	CSN1_HUMAN		LFLELEPQVR
Q13098	CSN1_HUMAN		NVISSSSFK
Q13200	PSMD2_HUMAN		FSRFPEALR
Q13228	SBP1_HUMAN		SPQYCQVIHR
Q13228	SBP1_HUMAN		FLHNPDAAQGFVGCALSSTIQR
Q13228	SBP1_HUMAN		HEIVQTLSLK
Q13228	SBP1_HUMAN		NEGGTWSVEK
Q13228	SBP1_HUMAN		DELHHSGWNTCSSCFGDSTK
Q13232	NDK3_HUMAN		ALIGATNPADAPPGTIR
Q13303	KCAB2_HUMAN		SSLVITTK
Q13362	2A5G_HUMAN		VLLPLHK
Q13363	CTBP1_HUMAN		DAPNLICTPH
Q13367	AP3B2_HUMAN		QELPDWPEEAPDPSVR
Q13367	AP3B2_HUMAN		LYLTNSK
Q13404	UB2V1_HUMAN		YPEAPPFVR
Q13404	UB2V1_HUMAN		GVGDGTVSWGLEDDEDMTLTR
Q13423	NNTM_HUMAN		KAPVLFNK
Q13423	NNTM_HUMAN		IYPAQNPELLNK
Q13423	NNTM_HUMAN		EVDILISTALIPGKK
Q13449	LSAMP_HUMAN		LVLFRPGSVR
Q13509	TBB3_HUMAN		MSSTFIGNSTAIQELFK
Q13509	TBB3_HUMAN		LATPTYGDLNHLVSATMSGVTTSLR
Q13526	PIN1_HUMAN		GQMQKPFEDASFALR
Q13554	KCC2B_HUMAN		FTDEYQLYEDIGK
Q13555	KCC2G_HUMAN		QETVECLR
Q13557	KCC2D_HUMAN		GAFSVVR
Q13561	DCTN2_HUMAN		LLGPDAAINLTDPDGALAK
Q13614	MTMR2_HUMAN		LILAGALR
Q13616	CUL1_HUMAN		QIGLDQIWDDLR
Q13616	CUL1_HUMAN		LLVLEDENANVDEVELKPDTLIK
Q13616	CUL1_HUMAN		LLETHIHNQGLAAIEK
Q13618	CUL3_HUMAN		ALQSLACGKPTQR
Q13642	FHL1_HUMAN		FCANTCVECR
Q13642	FHL1_HUMAN		GEDFYCVTCHETK
Q13642	FHL1_HUMAN		AITSGGITYQDQPWHADCFVCVTCSK
Q13813	SPTN1_HUMAN		ELPTAFDYVEFTR
Q13813	SPTN1_HUMAN		KGDILTLL
Q13813	SPTN1_HUMAN		ALCAEADR
Q13813	SPTN1_HUMAN		DVDEIEAW
Q13813	SPTN1_HUMAN		ALCAEADRLQQSHPLSATQIQVK
Q13813	SPTN1_HUMAN		NVEDIELW
Q13813	SPTN1_HUMAN		MDPSGVK
Q13813	SPTN1_HUMAN		EQLMASDDFGR
Q13813	SPTN1_HUMAN		QQYEQCMDLQLFYR
Q13825	AUHM_HUMAN		SEVPGIFCAGADLK
Q13838	DX39B_HUMAN		EIRPVCR
Q13838	DX39B_HUMAN		HFILDECDK
Q14008	CKAP5_HUMAN		TALAATNPAVR
Q14011	CIRBP_HUMAN		SFDTNEQSLEQVFSK
Q14123	PDE1C_HUMAN		EAELGLPFSPLCDR
Q14194	DPYL1_HUMAN		WHEAADTK
Q14194	DPYL1_HUMAN		GPLVFGEPIAASLGTDGTHYWSK
Q14194	DPYL1_HUMAN		GLGAVILVHAENGDLIAQEQK
Q14194	DPYL1_HUMAN		GVNSFQVYMAYK
Q14194	DPYL1_HUMAN		PSQGMTAADDFFQGTR
Q14194	DPYL1_HUMAN		GMYDGPVYEVPATPK
Q14194	DPYL1_HUMAN		GITGPEGHALSRPEELEAEAVFR
Q14195	DPYL3_HUMAN		GMTTVDDFFQGTK
Q14195	DPYL3_HUMAN		GVNSFMVYMAYK
Q14203	DCTN1_HUMAN		DLETSCSDIR
Q14204	DYHC1_HUMAN		LVQTPLTDR
Q14204	DYHC1_HUMAN		MVVLSLPR
Q14204	DYHC1_HUMAN		YATLATVSR
Q14204	DYHC1_HUMAN		IQFVGACNPPTDPGR
Q14204	DYHC1_HUMAN		VQYPQSQACK
Q14204	DYHC1_HUMAN		QPQGHLLLIGVSGAGK
Q14204	DYHC1_HUMAN		TFDHYCEYR
Q14204	DYHC1_HUMAN		TPNGVVLAPVQLGK
Q14204	DYHC1_HUMAN		ALGHQLGR
Q14204	DYHC1_HUMAN		LHSLQPHACFR
Q14204	DYHC1_HUMAN		SSLQSQCLNEVLK
Q14204	DYHC1_HUMAN		NTISLLVAGLK
Q14204	DYHC1_HUMAN		LRQYASYEFVQR
Q14204	DYHC1_HUMAN		TFDHYCEYRR
Q14204	DYHC1_HUMAN		FVAWMNGLSVYQIK
Q14204	DYHC1_HUMAN		KLVPLLLEDGGEAPAALEA
Q14240	IF4A2_HUMAN		RKVDWLTEK
Q14240	IF4A2_HUMAN		KEELTLEGIK
Q14318	FKBP8_HUMAN		VDMTFEEEAQLLQLK
Q14344	GNA13_HUMAN		DYFLEFEGDPHCLR
Q14558	KPRA_HUMAN		EIQGFFSFPVDNLR
Q14558	KPRA_HUMAN		GQDIFIIQTIPR
Q14558	KPRA_HUMAN		NIIGVIPYFPYSK
Q14643	ITPR1_HUMAN		LFENFLVDICR
Q14764	MVP_HUMAN		KEVEVVEIIQATIIR
Q14894	CRYM_HUMAN		LATEPILFGEWVK
Q14914	PTGR1_HUMAN		IAICGAISTYNR
Q14914	PTGR1_HUMAN		VVGAVGSDEK
Q14914	PTGR1_HUMAN		TGPLPPGPPPEIVIYQELR
Q14974	IMB1_HUMAN		DCYPAVQK
Q14974	IMB1_HUMAN		VAALQNLVK
Q14CX7	NAA25_HUMAN		IPEFIAFR
Q15008	PSMD6_HUMAN		VNEIVETNRPDSK
Q15008	PSMD6_HUMAN		GAEILEVLHSLPAVR
Q15008	PSMD6_HUMAN		IHAYSQLLESYR
Q15019	SEPT2_HUMAN		LTVVDTPGYGDAINCR
Q15019	SEPT2_HUMAN		YLHDESGLNRR
Q15019	SEPT2_HUMAN		ANLPNQVHR
Q15019	SEPT2_HUMAN		FANLPNQVHR
Q15056	IF4H_HUMAN		GFCYVEFDEVDSLK
Q15102	PA1B3_HUMAN		LGYTPVCR
Q15111	PLCL1_HUMAN		GILPGVSPLALHIK
Q15111	PLCL1_HUMAN		ELCGLPPIASLK
Q15119	PDK2_HUMAN		ATVESHESSLILPPIK
Q15120	PDK3_HUMAN		ATVELYEDRK
Q15121	PEA15_HUMAN		RPDLLTMVVDY
Q15121	PEA15_HUMAN		DLTNNITLEDLEQLK
Q15149	PLEC_HUMAN		IIITVVEEQEQK
Q15149	PLEC_HUMAN		ATVSAPFGK
Q15149	PLEC_HUMAN		QVEVTVHKGDECQLVGPAQPSHWK
Q15149	PLEC_HUMAN		GDECQLVGPAQPSHWK
Q15149	PLEC_HUMAN		QEQALLEEIER
Q15149	PLEC_HUMAN		SLESLHSF
Q15149	PLEC_HUMAN		CDNFTSSWR
Q15149	PLEC_HUMAN		DPYTGQSVSLFQALK
Q15149	PLEC_HUMAN		NDDIADGNPK
Q15149	PLEC_HUMAN		QALHSLELHYQAFLR
Q15181	IPYR_HUMAN		HTGCCGDNDPIDVCEIGSK
Q15257	PTPA_HUMAN		FPVIQHFK
Q15274	NADC_HUMAN		YGLLVGGAASHR
Q15274	NADC_HUMAN		GAGWTGHVAGTR
Q15286	RAB35_HUMAN		GTHGVIVVYDVTSAESFVNVK
Q15334	L2GL1_HUMAN		VGCFDPYSDDPR
Q15334	L2GL1_HUMAN		DFLGSSEESEK
Q15334	L2GL1_HUMAN		EDISGIASCVFTR
Q15334	L2GL1_HUMAN		ILIGYSR
Q15334	L2GL1_HUMAN		LTAHEGCR
Q15366	PCBP2_HUMAN		INISEGNCPER
Q15369	ELOC_HUMAN		EIPSHVLSK
Q15435	PP1R7_HUMAN		LQNLDALTNLTVLSMQSNR
Q15459	SF3A1_HUMAN		TLPLTDQVSVIK
Q15493	RGN_HUMAN		IECVLPENCR
Q15555	MARE2_HUMAN		LLQASFK
Q15631	TSN_HUMAN		FPAEQYYR
Q15814	TBCC_HUMAN		AAVEELLER
Q16181	SEPT7_HUMAN		TVQVEQSK
Q16181	SEPT7_HUMAN		ADTLTPEECQQFK
Q16181	SEPT7_HUMAN		ADTLTPEECQQFKK
Q16181	SEPT7_HUMAN		VQCCLYFIAPSGHGLK
Q16352	AINX_HUMAN		KVESLLDELAFVR
Q16352	AINX_HUMAN		VDVTVAKPDLTSALR
Q16352	AINX_HUMAN		ALDIEIAAYR
Q16352	AINX_HUMAN		SQAAAEVDVTVAKPDLTSALR
Q16531	DDB1_HUMAN		VTLGTQPTVLR
Q16531	DDB1_HUMAN		LPSFELLHK
Q16531	DDB1_HUMAN		IVVFQYSDGK
Q16537	2A5E_HUMAN		GCLTEQTYPEVVR
Q16543	CDC37_HUMAN		EGEEAGPGDPLLEAVPK
Q16555	DPYL2_HUMAN		ILDLGITGPEGHVL
Q16555	DPYL2_HUMAN		SCCDYSLHVDISEWHK
Q16555	DPYL2_HUMAN		MVIPGGIDVHTR
Q16555	DPYL2_HUMAN		FQMPDQGMTSADDFFQGTK
Q16555	DPYL2_HUMAN		VYGEPITASLGTDGSHYWSK
Q16555	DPYL2_HUMAN		MEDGLIK
Q16555	DPYL2_HUMAN		NCPLYITK
Q16555	DPYL2_HUMAN		MDENQFVAVT
Q16555	DPYL2_HUMAN		CTFNTAQK
Q16555	DPYL2_HUMAN		SSLEYNIFEGMECR
Q16566	KCC4_HUMAN		TEIGVLLR
Q16658	FSCN1_HUMAN		VGKDELFALEQSCAQVVLQAANER
Q16658	FSCN1_HUMAN		LSCFAQTVSPAEK
Q16718	NDUA5_HUMAN		TTGLVGLAVCNTPHER
Q16762	THTR_HUMAN		KVDLSQPLIATCR
Q16773	KAT1_HUMAN		GLVAIPVSIFYSVPHQK
Q16773	KAT1_HUMAN		TFGYPPLTK
Q16775	GLO2_HUMAN		TVQQHAGETDPVTTMR
Q16795	NDUA9_HUMAN		YVVNHLGR
Q16795	NDUA9_HUMAN		SFAFVGPSR
Q16798	MAON_HUMAN		HNLASYYPEPK
Q16798	MAON_HUMAN		RGYDVTR
Q16799	RTN1_HUMAN		GSISEDELITAIK
Q16822	PCKGM_HUMAN		GVPLVYEAFNWR
Q16891	MIC60_HUMAN		GDTLSVPAPAVQPEESLK
Q27J81	INF2_HUMAN		AQLVLAACESLLTSR
Q3LXA3	TKFC_HUMAN		VAGALAEAGVGLEEIAK
Q3LXA3	TKFC_HUMAN		VCSTLLGLEEHLNALDR
Q3SXM5	HSDL1_HUMAN		GLNIILISR
Q3ZCM7	TBB8_HUMAN		THSLGGGTGSGMGTLLLSK
Q3ZCW2	LEGL_HUMAN		VFVDGHQLFDFYHR
Q4G0F5	VP26B_HUMAN		IYFLLVR
Q4G0N4	NAKD2_HUMAN		SEGHLCLPVR
Q4J6C6	PPCEL_HUMAN		LDQPFIDCIR
Q4J6C6	PPCEL_HUMAN		GGGELGLQWHADGR
Q4J6C6	PPCEL_HUMAN		IRTEDSEASTCVIIK
Q4J6C6	PPCEL_HUMAN		SKDEEADNDNYEVLFNLEELK
Q4J6C6	PPCEL_HUMAN		HSNLLYVNVIGLADDSVR
Q52LD8	RFTN2_HUMAN		GYIVGAIHPVIQPVGQR
Q53FT3	HIKES_HUMAN		LVQTAAQQVAEDK
Q53GQ0	DHB12_HUMAN		TFVDFFSQCLHEEYR
Q53H12	AGK_HUMAN		ATVFLNPAACK
Q53H82	LACB2_HUMAN		EQQILTLFR
Q5JRX3	PREP_HUMAN		EFQITCGPDSFATDPSK
Q5JSH3	WDR44_HUMAN		ELSDQATASPIVAR
Q5T0D9	TPRGL_HUMAN		YDFISLQCQQVVR
Q5T1M5	FKB15_HUMAN		ILLYISQQQPVTVAR
Q5T4S7	UBR4_HUMAN		VCLNLPYFLR
Q5TF21	SOGA3_HUMAN		SFYGDLDSPLPK
Q5TFE4	NT5D1_HUMAN		GLALDLEDGNFLK
Q5TGZ0	MIC10_HUMAN		CLADAVVK
Q5VWQ8	DAB2P_HUMAN		LISASLFLR
Q5VWZ2	LYPL1_HUMAN		IIYPTAPPR
Q5XKP0	MIC13_HUMAN		GSVAGGAVYLVYDQELLGPSDK
Q66K74	MAP1S_HUMAN		RLISPNLGVVFFNACEAASR
Q6BCY4	NB5R2_HUMAN		NVHPQYPEGGK
Q6IBS0	TWF2_HUMAN		VVIEDEQLVLGASQEPVGR
Q6NVY1	HIBCH_HUMAN		FLNALTLNMIR
Q6NVY1	HIBCH_HUMAN		VISEAEK
Q6P3W7	SCYL2_HUMAN		LILPELGPVFK
Q6P587	FAHD1_HUMAN		SFTASCPVSAFVPK
Q6P587	FAHD1_HUMAN		GLPWTLAK
Q6PCE3	PGM2L_HUMAN		YVPTPFVPYAVQK
Q6YN16	HSDL2_HUMAN		LAGCTVFITGASR
Q6YN16	HSDL2_HUMAN		ALPCIVDVRDEQQISAAVEK
Q6ZMI0	PPR21_HUMAN		RVELLQDELALSEPR
Q709C8	VP13C_HUMAN		VLACPFLR
Q71U36	TBA1A_HUMAN		AVCMLSNTTAIAEAWAR
Q71U36	TBA1A_HUMAN		RTIQFVDWCPTGFK
Q71U36	TBA1A_HUMAN		QLFHPEQLIT
Q71U36	TBA1A_HUMAN		QPPTVVPGGDLAK
Q71U36	TBA1A_HUMAN		EHGIQPDGQMPSDK
Q71U36	TBA1A_HUMAN		FEPANQMVK
Q71U36	TBA1A_HUMAN		RAVCMLSNTTAIAEAWAR
Q71U36	TBA1A_HUMAN		RAFVHWYVGE
Q71U36	TBA1A_HUMAN		NACFEPANQMVK
Q71U36	TBA1A_HUMAN		LDHKFDLM
Q71U36	TBA1A_HUMAN		RTIQFVDWCPTGF
Q71U36	TBA1A_HUMAN		KLADQCTGLQGFLVFH
Q71U36	TBA1A_HUMAN		WCPTGFK
Q71U36	TBA1A_HUMAN		TSLLMER
Q71U36	TBA1A_HUMAN		KLADQCTGLQGFLVF
Q7KZF4	SND1_HUMAN		SEAVVEYVFSGSR
Q7KZF4	SND1_HUMAN		VHFTAER
Q7KZF4	SND1_HUMAN		EADGSETPEPFAAEAK
Q7KZI7	MARK2_HUMAN		VPASPLPGLER
Q7L0J3	SV2A_HUMAN		FEEEDDDDDFPAPSDGYYR
Q7L1Q6	BZW1_HUMAN		IVVLFYK
Q7L576	CYFP1_HUMAN		YNYTSEEK
Q7L5N1	CSN6_HUMAN		SQEGRPVQVIGALIGK
Q7Z2K6	ERMP1_HUMAN		AQEPLVDGCSGGGR
Q7Z4S6	KI21A_HUMAN		VCPQIDADNATDNK
Q7Z4S6	KI21A_HUMAN		SHAIFTIHVCQTR
Q7Z4S6	KI21A_HUMAN		TLTSSGQVTLGDACSASTSR
Q7Z4W1	DCXR_HUMAN		TQADLDSLVR
Q7Z6L0	PRRT2_HUMAN		PALQPELPTQEDPTPEILSESVGEK
Q7Z6Z7	HUWE1_HUMAN		TTPLKPSPLPVIPDTIK
Q7Z6Z7	HUWE1_HUMAN		EVLQNQLGIRPPTR
Q7Z7A4	PXK_HUMAN		VTFATANESSALLIR
Q86SK9	SCD5_HUMAN		YSLVLIPK
Q86T65	DAAM2_HUMAN		VLAAGSSLEEGGEFDDLVSALR
Q86UE4	LYRIC_HUMAN		SSSQVPPILQETDK
Q86UP2	KTN1_HUMAN		SVEELLEAELLK
Q86UW8	HPLN4_HUMAN		PLRPVPFSGAAR
Q86VP6	CAND1_HUMAN		ALTLIAGSPLK
Q86VP6	CAND1_HUMAN		GYLISGSSYAR
Q86VP6	CAND1_HUMAN		VIRPLDQPSSFDATPYIK
Q86VP6	CAND1_HUMAN		VYPSSLSK
Q86VP6	CAND1_HUMAN		NVVAECLGK
Q86VP6	CAND1_HUMAN		NCIGDFLK
Q86VP6	CAND1_HUMAN		FTISDHPQPIDPLLK
Q86VP6	CAND1_HUMAN		DLFTCTIK
Q86WG3	ATCAY_HUMAN		ESARPQPEFVLPR
Q8IW45	NNRD_HUMAN		VGADLSHVFCASAAAPVIK
Q8IWT6	LRC8A_HUMAN		EIPLWIYSLK
Q8IXJ6	SIR2_HUMAN		VICLVGAGISTSAGIPDFR
Q8IXJ6	SIR2_HUMAN		CYTQNIDTLER
Q8IXJ6	SIR2_HUMAN		RVICLVGAGISTSAGIPDFR
Q8IXJ6	SIR2_HUMAN		IAGLEQEDLVEAHGTFYTSHCVSASCR
Q8N145	LGI3_HUMAN		TPPCPPSCSCTR
Q8N145	LGI3_HUMAN		GSLALQPFLVGGR
Q8N1I0	DOCK4_HUMAN		TSLYLVQSLPGISR
Q8N335	GPD1L_HUMAN		ICDEITGR
Q8N335	GPD1L_HUMAN		ITVVDDADTVELCGALK
Q8N3V7	SYNPO_HUMAN		PSSLDLVPNLPK
Q8N568	DCLK2_HUMAN		GLVFAISSDR
Q8N6H7	ARFG2_HUMAN		SLGVHLSFIR
Q8N8Y2	VA0D2_HUMAN		AFIITLNSFGTELSK
Q8NBX0	SCPDL_HUMAN		ATEQRPFHLVVF
Q8NBX0	SCPDL_HUMAN		QATVVLNCVGPYR
Q8NCW5	NNRE_HUMAN		KYQLNLPPYPDTECVYR
Q8NFX7	STXB6_HUMAN		KPTQASITK
Q8NFZ4	NLGN2_HUMAN		NFVDNLYGYPEGK
Q8NHP6	MSPD2_HUMAN		LIAFWLER
Q8TAF3	WDR48_HUMAN		DGTQCLSGSSDGTIR
Q8TBX8	PI42C_HUMAN		EYCPQVFR
Q8TBX8	PI42C_HUMAN		NPPSESEGSDGR
Q8TC12	RDH11_HUMAN		GSGVTTYSVHPGTVQSELVR
Q8TCU6	PREX1_HUMAN		VLFSNIEDILEVHK
Q8TD22	SFXN5_HUMAN		LREAVQLLEDYK
Q8WU79	SMAP2_HUMAN		NLGVHISR
Q8WUM4	PDC6I_HUMAN		LANQAADYFGDAFK
Q8WUM4	PDC6I_HUMAN		HYQFASGAFLHIK
Q8WXD2	SCG3_HUMAN		TLIDFVK
Q8WXF7	ATLA1_HUMAN		GLVEYFK
Q8WXF7	ATLA1_HUMAN		NIFHAAR
Q8WXF7	ATLA1_HUMAN		EVVAVSVAGAFRK
Q92561	PHYIP_HUMAN		GHWFLSPR
Q92561	PHYIP_HUMAN		FLTCSVEDGELVFR
Q92561	PHYIP_HUMAN		DRLPLLDIACNK
Q92561	PHYIP_HUMAN		STPHSIEINNITCDSFR
Q92598	HS105_HUMAN		KPVTDCVISVPSFFTDAERR
Q92598	HS105_HUMAN		SQFEELCAELLQK
Q92598	HS105_HUMAN		LLTETEDWLYEEGEDQAK
Q92599	SEPT8_HUMAN		SLFDYHDTR
Q92599	SEPT8_HUMAN		RSLFDYHDTR
Q92696	PGTA_HUMAN		AELGFLESCLR
Q92747	ARC1A_HUMAN		DGVWKPTLVILR
Q92747	ARC1A_HUMAN		EVDEKPASTPWGSK
Q92747	ARC1A_HUMAN		FAVGSGAR
Q92747	ARC1A_HUMAN		IVTCGADR
Q92747	ARC1A_HUMAN		NAYVWSQK
Q92747	ARC1A_HUMAN		GCLTFVSK
Q92752	TENR_HUMAN		GTVTSEPIVGSITTGIDPPK
Q92752	TENR_HUMAN		LDSSVVPNTVTEF
Q92752	TENR_HUMAN		APVGEVENYVIVLT
Q92752	TENR_HUMAN		TATSLDLEWDNSEAEVQEY
Q92777	SYN2_HUMAN		FPLIEQTYYPNHK
Q92823	NRCAM_HUMAN		KIDGDTIIF
Q92905	CSN5_HUMAN		LLELLWNK
Q92905	CSN5_HUMAN		GYKPPDEGPSEYQTIPLNK
Q92973	TNPO1_HUMAN		ATVGILITTIASK
Q92974	ARHG2_HUMAN		QATELALLQR
Q93008	USP9X_HUMAN		ILDYSCSQDRDTQK
Q93034	CUL5_HUMAN		ISNAQLQTELVEILK
Q96AB3	ISOC2_HUMAN		VLPGSSVLFLCDMQEK
Q96BM9	ARL8A_HUMAN		EICCYSISCK
Q96C19	EFHD2_HUMAN		AAAGELQEDSGLCVLAR
Q96CN7	ISOC1_HUMAN		GVEVHIVADATSSR
Q96CW1	AP2M1_HUMAN		NAVDAFR
Q96CW1	AP2M1_HUMAN		GEVLISR
Q96CW1	AP2M1_HUMAN		ISEENIK
Q96CW1	AP2M1_HUMAN		VYRDDIGR
Q96CX2	KCD12_HUMAN		IWTSYTEYVFCRE
Q96DG6	CMBL_HUMAN		ANEAYPCPCDIGHR
Q96DG6	CMBL_HUMAN		EVQVEHIK
Q96E17	RAB3C_HUMAN		TITTAYYR
Q96EM0	T3HPD_HUMAN		FALDFGLVPAPPAGTR
Q96F07	CYFP2_HUMAN		SVETDSSTVEHVR
Q96F07	CYFP2_HUMAN		SYLQDPIWR
Q96F07	CYFP2_HUMAN		PLNIAYSHIYSSYR
Q96F07	CYFP2_HUMAN		YSNSEVVTGSGLDSQK
Q96F07	CYFP2_HUMAN		SDEEYRELFDLALR
Q96F07	CYFP2_HUMAN		DKPANVQPYYLYGSK
Q96F07	CYFP2_HUMAN		SSLDGPIVLAIEDFHK
Q96FC7	PHIPL_HUMAN		DNSGSHGSPISGK
Q96FE5	LIGO1_HUMAN		HNIEIEYVPR
Q96FW1	OTUB1_HUMAN		TRPDGNCFYR
Q96G03	PGM2_HUMAN		EGFHFEETLTGFK
Q96GD0	PLPP_HUMAN		AEQLFSSALCAAR
Q96GK7	FAH2A_HUMAN		TFDTFCPLGPALVTK
Q96GK7	FAH2A_HUMAN		DSVADPHNLK
Q96GK7	FAH2A_HUMAN		EPIIFSK
Q96GX9	MTNB_HUMAN		AAVMATLLFPGR
Q96H20	SNF8_HUMAN		FAQDVSQDDLIR
Q96HC4	PDLI5_HUMAN		DFNMPLTISSLK
Q96IX5	ATPMD_HUMAN		YFNSYTLTGR
Q96JB5	CK5P3_HUMAN		LLDWLVDRR
Q96KN2	CNDP1_HUMAN		KPAITYGTR
Q96KP4	CNDP2_HUMAN		SVSAWPEK
Q96N66	MBOA7_HUMAN		AGGGPTLQCPPPSSPEK
Q96P47	AGAP3_HUMAN		VGIVGNLSSGK
Q96PY5	FMNL2_HUMAN		TNHIGWVR
Q96PY5	FMNL2_HUMAN		VHLQYEFTK
Q96PY5	FMNL2_HUMAN		GGHEIILSAFDNFK
Q96QG7	MTMR9_HUMAN		EFAVCPSYPPIVTVPK
Q96QK1	VPS35_HUMAN		LSQLEGVNVER
Q96QK1	VPS35_HUMAN		AELAELPLR
Q96QK1	VPS35_HUMAN		NIIIALIDR
Q96QK1	VPS35_HUMAN		VDDKWEK
Q96SB3	NEB2_HUMAN		LELFPVELEK
Q99426	TBCB_HUMAN		SLTIAEFK
Q99442	SEC62_HUMAN		KGEEALFTTR
Q99447	PCY2_HUMAN		NPWTGVSQFLQTSQK
Q99460	PSMD1_HUMAN		TPEQCPSVVSLLSESYNPHVR
Q99497	PARK7_HUMAN		GAEEMETVIPVDVMR
Q99497	PARK7_HUMAN		KEGPYDVVVLPGGNLGAQ
Q99501	GA2L1_HUMAN		SVVLCLLEVAR
Q99536	VAT1_HUMAN		GVDIVMDPLGGSDTAK
Q99536	VAT1_HUMAN		CLVLTGFGGYDK
Q99570	PI3R4_HUMAN		LCVFFGR
Q99614	TTC1_HUMAN		ELDEEYLIELEK
Q99685	MGLL_HUMAN		VCFGIQLLNAVSR
Q99719	SEPT5_HUMAN		DVTCDVHYENYR
Q99719	SEPT5_HUMAN		ADCLVPSEIRK
Q99719	SEPT5_HUMAN		ADCLVPSEIR
Q99719	SEPT5_HUMAN		ISQTVEILK
Q99719	SEPT5_HUMAN		KLLSAEER
Q99747	SNAG_HUMAN		EIENYPTCYKK
Q99767	APBA2_HUMAN		RGDGDLEDQEEDIDQIVAEIK
Q99798	ACON_HUMAN		VAVPSTIHCDHLIEAQVGGEK
Q99798	ACON_HUMAN		YGVGFWK
Q99798	ACON_HUMAN		CTTDHISAAGPWLK
Q99798	ACON_HUMAN		HLIEAQVGGEK
Q99816	TS101_HUMAN		IYLPYLHEWK
Q99962	SH3G2_HUMAN		PSGVQMDQPCCR
Q99962	SH3G2_HUMAN		GPGYPQAEALLA
Q9BPU6	DPYL5_HUMAN		VITIANR
Q9BPU6	DPYL5_HUMAN		AALVGGTTMIIGHVLPDK
Q9BPU6	DPYL5_HUMAN		VVNDDCTHEADVYIENGIIQQVGR
Q9BPU6	DPYL5_HUMAN		THCPIYLVNVSSISAGDVIAAAK
Q9BPU6	DPYL5_HUMAN		VKAEMETLVR
Q9BPU6	DPYL5_HUMAN		GVNSFQMFMTYK
Q9BQI0	AIF1L_HUMAN		EFLCDQK
Q9BQI5	SGIP1_HUMAN		YQVSAQGIQSTPLNLAVNWR
Q9BRF8	CPPED_HUMAN		QAQDQWLDEQLSIAR
Q9BRF8	CPPED_HUMAN		AIPLVLVSGNHDIGNTPTAETVEEFCR
Q9BS92	NPS3B_HUMAN		EWQEQSIIPNLAR
Q9BSH5	HDHD3_HUMAN		LAVISNFDR
Q9BSJ8	ESYT1_HUMAN		GSNPHLQTFTFTR
Q9BT78	CSN4_HUMAN		TIVHESERLEALK
Q9BUF5	TBB6_HUMAN		MREIVHIQ
Q9BUT1	BDH2_HUMAN		SVAADFIQQGIR
Q9BUT1	BDH2_HUMAN		CNCVCPGTVDTPSLQER
Q9BWD1	THIC_HUMAN		VNIEGGAIALGHPLGASGCR
Q9BXS5	AP1M1_HUMAN		SVELEDVK
Q9BY32	ITPA_HUMAN		IDLPEYQGEPDEISIQK
Q9BZ23	PANK2_HUMAN		ATLITITNNIGSIAR
Q9C0C9	UBE2O_HUMAN		MEAVPDVER
Q9C0C9	UBE2O_HUMAN		IFSSVQWLSGVKPVLSTK
Q9GZP4	PITH1_HUMAN		GLAYGLYLR
Q9GZP4	PITH1_HUMAN		LQCLNESR
Q9GZT4	SRR_HUMAN		VYAAEPSNADDCYQSK
Q9GZV7	HPLN2_HUMAN		VEPGELR
Q9GZV7	HPLN2_HUMAN		FPITTPRPR
Q9GZV7	HPLN2_HUMAN		CGGLPDPGVR
Q9GZV7	HPLN2_HUMAN		FSGLDQCDGGWLADGSVR
Q9GZV7	HPLN2_HUMAN		LTLSEAHAACR
Q9GZV7	HPLN2_HUMAN		VGHLYAAWK
Q9GZV7	HPLN2_HUMAN		ETLILITNGLHAR
Q9GZV7	HPLN2_HUMAN		LEDEGRYR
Q9GZV7	HPLN2_HUMAN		YLLPPIHEVIHSHR
Q9H008	LHPP_HUMAN		GLRPYLLIHDGVR
Q9H008	LHPP_HUMAN		FCTNESQK
Q9H061	T126A_HUMAN		GNILSYWIR
Q9H0E2	TOLIP_HUMAN		LGYAVYETPTAHNGAK
Q9H0Q0	FA49A_HUMAN		AWNAVCPLVVR
Q9H0Q3	FXYD6_HUMAN		APGDEEAQVENLITANATEPQK
Q9H0R4	HDHD2_HUMAN		FVTNTTK
Q9H0U4	RAB1B_HUMAN		FADDTYTESYISTIGVDFK
Q9H0U4	RAB1B_HUMAN		GAHGIIVVYDVTDQESYANVK
Q9H115	SNAB_HUMAN		VAAYAAQLEQYQK
Q9H115	SNAB_HUMAN		NWSAAGNAFCQAAK
Q9H254	SPTN4_HUMAN		EAGPGLPAGPSLPQPR
Q9H254	SPTN4_HUMAN		GLEQLQSAWAGLR
Q9H2U2	IPYR2_HUMAN		STNCFGDNDPIDVCEIGSK
Q9H2X9	S12A5_HUMAN		DLTTFLYHLR
Q9H2X9	S12A5_HUMAN		GFCQVVISSNLR
Q9H3H3	CK068_HUMAN		TTPATELDAWLAK
Q9H3S7	PTN23_HUMAN		GAPLVKPLPVNPTDPAVTGPDIFAK
Q9H479	FN3K_HUMAN		AFGGPGAGCISEGR
Q9H4G0	E41L1_HUMAN		FYPPDPAQLTEDITR
Q9H4G0	E41L1_HUMAN		IRPGEYEQFESTIGFK
Q9H4G0	E41L1_HUMAN		VCIEHHTFFR
Q9H4G0	E41L1_HUMAN		GFLVMGSK
Q9H4G0	E41L1_HUMAN		LPCSFVTH
Q9H7D0	DOCK5_HUMAN		VSLVCQIVR
Q9H7D7	WDR26_HUMAN		VLEALQVLR
Q9H832	UBE2Z_HUMAN		TAPQCLLR
Q9H845	ACAD9_HUMAN		FSMGSVVAGLLK
Q9H8H3	MET7A_HUMAN		FYPPGCR
Q9H8H3	MET7A_HUMAN		LSLLEVGCGTGANFK
Q9H8H3	MET7A_HUMAN		VTCIDPNPNFEK
Q9H8Y8	GORS2_HUMAN		LYVYNTDTDNCR
Q9H9A6	LRC40_HUMAN		LTFLDLR
Q9H9S4	CB39L_HUMAN		GYEAPQIALR
Q9H9S4	CB39L_HUMAN		TQPIVEILLK
Q9HAV0	GBB4_HUMAN		IYAMHWGYDSR
Q9HB90	RRAGC_HUMAN		FLALVCILR
Q9HCD6	TANC2_HUMAN		VSLLLNLSR
Q9HCM2	PLXA4_HUMAN		ITEIIPVTGPR
Q9NNW7	TRXR2_HUMAN		WGLGGTCVNVGCIPK
Q9NP72	RAB18_HUMAN		LDNWLNELETYCTR
Q9NP78	ABCB9_HUMAN		VDFENVTFTYR
Q9NQ48	LZTL1_HUMAN		ALQDLQLDQGNQK
Q9NQ66	PLCB1_HUMAN		EVIEAIAECAFK
Q9NQ66	PLCB1_HUMAN		TSPFPILLSFENHVDSPK
Q9NQ66	PLCB1_HUMAN		VGTYVEVDMFGLPVDTR
Q9NQC3	RTN4_HUMAN		YSNSALGHVNCTIK
Q9NQC3	RTN4_HUMAN		SNSALGHVNCTIK
Q9NQW6	ANLN_HUMAN		LWQPDACYKPIGKP
Q9NQW6	ANLN_HUMAN		VPFLSSLEGHIYLK
Q9NR46	SHLB2_HUMAN		RLDLDACK
Q9NR46	SHLB2_HUMAN		ELDAHFENLLAR
Q9NRF8	PYRG2_HUMAN		GLGLSPDLIVCR
Q9NRN7	ADPPT_HUMAN		AIGVGLGFELQR
Q9NRW7	VPS45_HUMAN		TTQGLTALLLSLKK
Q9NRX4	PHP14_HUMAN		QGCDCECLGGGR
Q9NRZ5	PLCD_HUMAN		NVVSAVYDCTLNFR
Q9NRZ5	PLCD_HUMAN		YFFLIHCEGTR
Q9NS86	LANC2_HUMAN		SGNYPSSLSNETDR
Q9NS86	LANC2_HUMAN		SVVCQESDLPDELLYGR
Q9NS86	LANC2_HUMAN		EVVNAIIESGK
Q9NS86	LANC2_HUMAN		VTCDQTYLLR
Q9NS86	LANC2_HUMAN		SLDYVKR
Q9NS86	LANC2_HUMAN		SDCESQECVTK
Q9NS86	LANC2_HUMAN		LRSDCESQECVTK
Q9NSD9	SYFB_HUMAN		DRYDSFIELQEK
Q9NSY0	NRBP2_HUMAN		VIFITEYVSSGSLK
Q9NT99	LRC4B_HUMAN		DIPNLTALVR
Q9NTK5	OLA1_HUMAN		EIEVLNK
Q9NTK5	OLA1_HUMAN		FYHDWNDK
Q9NUJ1	ABHDA_HUMAN		FNQLPVELKK
Q9NUJ1	ABHDA_HUMAN		EAEHHCLLHSPIPVNCPIR
Q9NUJ1	ABHDA_HUMAN		YSEEGVYNVQYSFIK
Q9NUJ1	ABHDA_HUMAN		FDYSGVGSSDGNSEESTLGK
Q9NVA2	SEP11_HUMAN		DTDPDSKPFSLQETYEAK
Q9NVA2	SEP11_HUMAN		QYPWGVVQVENENHCDFVK
Q9NVE7	PANK4_HUMAN		LLLVQTGSSSPCLDLSR
Q9NVJ2	ARL8B_HUMAN		GVNAIVYMIDAADREK
Q9NVJ2	ARL8B_HUMAN		GVNAIVYMIDAADR
Q9NX46	ARHL2_HUMAN		VAGISLAYSSVQDVQK
Q9NY65	TBA8_HUMAN		MIDLEPTVVDEVR
Q9NZD2	GLTP_HUMAN		GQNVTEEECLEK
Q9NZJ4	SACS_HUMAN		AYATLILDSIK
Q9NZR1	TMOD2_HUMAN		VKPVFEEPPNPTNVEISLQ
Q9NZR1	TMOD2_HUMAN		VTLDPELEEALAS
Q9P0K1	ADA22_HUMAN		LSVVHTNTYAK
Q9P0L0	VAPA_HUMAN		TIFAPPNTSDMEAVWK
Q9P0V9	SEP10_HUMAN		AQTYELQESNVQLK
Q9P1F3	ABRAL_HUMAN		MNVDHEVNLLVEEIHR
Q9P2R7	SUCB1_HUMAN		ALIADSGLK
Q9P2R7	SUCB1_HUMAN		LSEIVTLAK
Q9P2R7	SUCB1_HUMAN		LHGGTPANFLDVGGGATVHQVTEAFK
Q9P2T1	GMPR2_HUMAN		GHIISDGGCSCPGDVAK
Q9UBB6	NCDN_HUMAN		EVCQLLPFLVR
Q9UBB6	NCDN_HUMAN		QKEPFVFASVR
Q9UBB6	NCDN_HUMAN		EAPDGCPDHVLR
Q9UBB6	NCDN_HUMAN		GLSEDFQK
Q9UBB6	NCDN_HUMAN		LLSTSPALQGTPASR
Q9UBB6	NCDN_HUMAN		EGAPSLLCK
Q9UBB6	NCDN_HUMAN		LLLPGWCHL
Q9UBQ0	VPS29_HUMAN		IQHILCTGNLCTK
Q9UBQ7	GRHPR_HUMAN		IAAAGLDVTSPEPLPTNHPLLTLK
Q9UBQ7	GRHPR_HUMAN		NCVILPHIGSATHR
Q9UBQ7	GRHPR_HUMAN		AADCEVEQWDSDEPIPAK
Q9UBW8	CSN7A_HUMAN		NLPPLTEAQK
Q9UDT6	CLIP2_HUMAN		YFQCPPK
Q9UDY2	ZO2_HUMAN		NKEESYDFSK
Q9UEW8	STK39_HUMAN		RPTAAELLK
Q9UEY8	ADDG_HUMAN		EQDHIIIIPR
Q9UEY8	ADDG_HUMAN		GLSFSEATASNLVK
Q9UEY8	ADDG_HUMAN		VLGPSCK
Q9UF11	PKHB1_HUMAN		LHLCAETKDDALAWK
Q9UFN0	NPS3A_HUMAN		LVGVFHTEYGALNR
Q9UFN0	NPS3A_HUMAN		VHVLWWNESADSR
Q9UFN0	NPS3A_HUMAN		QESEITYLVPWCK
Q9UFN0	NPS3A_HUMAN		PGGPALWGDAFK
Q9UHD1	CHRD1_HUMAN		TSDFNTFLAQEGCTK
Q9UHD8	SEPT9_HUMAN		RTELSIDIS
Q9UHG3	PCYOX_HUMAN		IFSQETLTK
Q9UHY7	ENOPH_HUMAN		EYLQTHWEEEECQQDVSLLRK
Q9UHY7	ENOPH_HUMAN		KIADSIGCSTNNILFLTDVTR
Q9UI12	VATH_HUMAN		IILAAFR
Q9UI12	VATH_HUMAN		QLENLEQQK
Q9UI15	TAGL3_HUMAN		DIFQTVDLWEGK
Q9UIA9	XPO7_HUMAN		SNYQLGELVK
Q9UIC8	LCMT1_HUMAN		KAPEINR
Q9UIJ7	KAD3_HUMAN		TVGIDDLTGEPLIQREDDKPETVIK
Q9UJ70	NAGK_HUMAN		IAEGAQQGDPLSR
Q9UJ70	NAGK_HUMAN		LGILTHLYR
Q9UJW0	DCTN4_HUMAN		IQLVAVNYIPEVR
Q9UJY1	HSPB8_HUMAN		TPPPFPGEPWK
Q9UK22	FBX2_HUMAN		YFASSFEWCR
Q9UK76	JUPI1_HUMAN		VLRPPGGGSNF
Q9UKK9	NUDT5_HUMAN		TLHYECIVLVK
Q9UKU0	ACSL6_HUMAN		VGFFQGDIR
Q9UKU0	ACSL6_HUMAN		AVLLLEHVER
Q9UL25	RAB21_HUMAN		VVLLGEGCVGK
Q9UL51	HCN2_HUMAN		TSPYGGLPAAPLAGPALPAR
Q9UL51	HCN2_HUMAN		LSDGSYFGEICLLTR
Q9ULA0	DNPEP_HUMAN		LLQAGFSELK
Q9ULC4	MCTS1_HUMAN		EGPFYPTLR
Q9ULP0	NDRG4_HUMAN		GWIDWAATK
Q9ULP9	TBC24_HUMAN		LQPEVQR
Q9ULP9	TBC24_HUMAN		HSSSCLPLPEFVDNTQVPSYCLNAR
Q9ULP9	TBC24_HUMAN		DIWSWVPER
Q9ULR3	PPM1H_HUMAN		LGSGDDISVYVIPLIHGNK
Q9ULU8	CAPS1_HUMAN		VLLENQITHFR
Q9ULV4	COR1C_HUMAN		VGIVAWHPTAR
Q9ULV4	COR1C_HUMAN		VTWDSSFCAVNPR
Q9UM54	MYO6_HUMAN		TVYSHLFDHVVNR
Q9UM82	SPAT2_HUMAN		LIQFYEVVESSLR
Q9UN36	NDRG2_HUMAN		RPAILTYHDVGLNYK
Q9UN36	NDRG2_HUMAN		AELQEVQITEEKPLLPGQTPEAAK
Q9UNH7	SNX6_HUMAN		GTQDSTDICK
Q9UNM6	PSD13_HUMAN		ITVNEVELLVMK
Q9UNM6	PSD13_HUMAN		DRLEFWCTDVK
Q9UNS2	CSN3_HUMAN		YTSQIVGR
Q9UPQ3	AGAP1_HUMAN		YLTGTYVQEESPEGGR
Q9UPR5	NAC2_HUMAN		DLEQLVGIA
Q9UPV7	PHF24_HUMAN		TLLPTEQESR
Q9UPV7	PHF24_HUMAN		GSGSTVSEAECR
Q9UQ16	DYN3_HUMAN		AEYAEFLHCK
Q9UQB3	CTND2_HUMAN		IDNDRVVCAVATALR
Q9UQM7	KCC2A_HUMAN		VLAGQEYAAK
Q9UQM7	KCC2A_HUMAN		FTEEYQLFEELGK
Q9Y2A7	NCKP1_HUMAN		EFLALASSSLLK
Q9Y2A7	NCKP1_HUMAN		AINQIAAALFTIHK
Q9Y2A7	NCKP1_HUMAN		TISQAVNKK
Q9Y2A7	NCKP1_HUMAN		ELATVLSDQPGLLGPK
Q9Y2A7	NCKP1_HUMAN		EYLTSHLEIR
Q9Y2A7	NCKP1_HUMAN		KFPAVETR
Q9Y2A7	NCKP1_HUMAN		PSELLTSVR
Q9Y2A7	NCKP1_HUMAN		DEIIWLLR
Q9Y2J0	RP3A_HUMAN		SNDYIGGCQLGISAK
Q9Y2J2	E41L3_HUMAN		FYPPDPAQLSEDITR
Q9Y2J2	E41L3_HUMAN		GQVLFDK
Q9Y2J2	E41L3_HUMAN		IRPGEFEQFESTIGFK
Q9Y2J2	E41L3_HUMAN		LLLPEAPPKK
Q9Y2J2	E41L3_HUMAN		YYLCLQLR
Q9Y2J2	E41L3_HUMAN		SGAWHFSFNVK
Q9Y2J2	E41L3_HUMAN		RNNFYIK
Q9Y2J8	PADI2_HUMAN		FLGEVHCGTNVR
Q9Y2J8	PADI2_HUMAN		YIHILGR
Q9Y2J8	PADI2_HUMAN		VGVFYVENPFFGQR
Q9Y2J8	PADI2_HUMAN		VCFQYLNR
Q9Y2J8	PADI2_HUMAN		GFPVVLDSPRDGNLK
Q9Y2J8	PADI2_HUMAN		ILIGSSFPLSGGRR
Q9Y2Q0	AT8A1_HUMAN		YALTFGVR
Q9Y2Q0	AT8A1_HUMAN		HLEQFATEGLR
Q9Y2S2	CRYL1_HUMAN		LQYAIISEAWR
Q9Y2S2	CRYL1_HUMAN		LFAGLVHVK
Q9Y2T3	GUAD_HUMAN		YTFPAEHR
Q9Y2T3	GUAD_HUMAN		VCMDLNDTFPEYK
Q9Y2T3	GUAD_HUMAN		AVMVSNILLINK
Q9Y2X7	GIT1_HUMAN		SLSSPTDNLELSLR
Q9Y2Z0	SGT1_HUMAN		SDALIDEDPQAALEELTK
Q9Y305	ACOT9_HUMAN		SLSPEQDIK
Q9Y376	CAB39_HUMAN		LLSAEFLEQHYDR
Q9Y376	CAB39_HUMAN		YISKPENLK
Q9Y376	CAB39_HUMAN		NIQFEAFHVFK
Q9Y394	DHRS7_HUMAN		LIELNYLGTVSLTK
Q9Y3D6	FIS1_HUMAN		STQFEYAWCLVR
Q9Y3F4	STRAP_HUMAN		ALWCSEDK
Q9Y3F4	STRAP_HUMAN		IGFPETTEEELEEIASEN
Q9Y3I0	RTCB_HUMAN		EGYAWAEDK
Q9Y484	WIPI4_HUMAN		SNLLALVGGGSSPK
Q9Y484	WIPI4_HUMAN		LVLEFTFTKPVLSVR
Q9Y4E6	WDR7_HUMAN		GVIGAEFGAEIEPPK
Q9Y4I1	MYO5A_HUMAN		VLNLYTPVNEFEER
Q9Y4I1	MYO5A_HUMAN		ACGVLETIR
Q9Y4I1	MYO5A_HUMAN		AATIVLQSYLR
Q9Y4P8	WIPI2_HUMAN		VFSIPEGQK
Q9Y570	PPME1_HUMAN		GLSNLFLSCPIPK
Q9Y5P6	GMPPB_HUMAN		YGVVVCEADTGR
Q9Y5S2	MRCKB_HUMAN		LFLYDLPEGK
Q9Y5X1	SNX9_HUMAN		FGSAIPIPSLPDK
Q9Y5Z4	HEBP2_HUMAN		SFDGFSSAQK
Q9Y617	SERC_HUMAN		CADYVVTGAWSAK
Q9Y617	SERC_HUMAN		SQTIYEIIDNSQGFYVCPVEPQNR
Q9Y617	SERC_HUMAN		TIYEIIDNSQGFYVCPVEPQNR
Q9Y696	CLIC4_HUMAN		AGSDGESIGNCPFSQR
Q9Y6C9	MTCH2_HUMAN		VLIQVGYEPLPPTIGR
Q9Y6C9	MTCH2_HUMAN		LCSGVLGTVVHGK
Q9Y6G9	DC1L1_HUMAN		IGILHENFQTL
Q9Y6R0	NUMBL_HUMAN		VSFCAPDR

## Sheet: Supplementary Data 2
Peptide Sequence	avg_log2_ratio	absolute_avg_log2_ratio	qvalue	uni_prot_ids	genes	protein_descriptions	protein_names	LiP_Quant_score	compound
_VNQAIWLLC[Carbamidomethyl (C)]TGAR_	-2.11931	2.11931	3.79e-35	P46782	RPS5	40S ribosomal protein S5	RS5_HUMAN	3.09703	EGCG
_GYSFTTTAEREIVRDIK_	-2.23006	2.23006	5.36e-13	P60709	ACTB	Actin, cytoplasmic 1	ACTB_HUMAN	3.08961	EGCG
_EGYSGVGLLSR_	-2.05738	2.05738	1.67e-16	P27695	APEX1	DNA-(apurinic or apyrimidinic site) lyase	APEX1_HUMAN	3.03275	EGCG
_YSYVC[Carbamidomethyl (C)]PDLVK_	-1.62058	1.62058	1.86e-12	P61158	ACTR3	Actin-related protein 3	ARP3_HUMAN	2.94722	EGCG
_DLKPENLLLASK_	-1.97254	1.97254	9.87e-06	Q13555	CAMK2G	Calcium/calmodulin-dependent protein kinase type II subunit gamma	KCC2G_HUMAN	2.90643	EGCG
_GVPAFFR_	-1.6661	1.6661	7.07e-10	Q9H0D6	XRN2	5'-3' exoribonuclease 2	XRN2_HUMAN	2.88212	EGCG
_GLGPQGFPELK_	-1.30582	1.30582	6.54e-13	P06132	UROD	Uroporphyrinogen decarboxylase	DCUP_HUMAN	2.85931	EGCG
_EGPLC[Carbamidomethyl (C)]DELIR_	-2.35634	2.35634	4.51e-07	Q15029	EFTUD2	116 kDa U5 small nuclear ribonucleoprotein component	U5S1_HUMAN	2.80833	EGCG
_IC[Carbamidomethyl (C)]SWNVDGLR_	-1.32199	1.32199	8.56e-07	P27695	APEX1	DNA-(apurinic or apyrimidinic site) lyase	APEX1_HUMAN	2.79111	EGCG
_EIFMQVEDERR_	1.05892	1.05892	3.14e-16	P35580	MYH10	Myosin-10	MYH10_HUMAN	2.79034	EGCG
_VC[Carbamidomethyl (C)]ADLIR_	-1.77986	1.77986	2.6e-19	P60866	RPS20	40S ribosomal protein S20	RS20_HUMAN	2.77245	EGCG
_AFVAIGDYNGHVGLGVK_	-2.81543	2.81543	2.24e-18	P15880	RPS2	40S ribosomal protein S2	RS2_HUMAN	2.77026	EGCG
_QVIGTGSFFPK_	-1.5294	1.5294	5.78e-10	Q13642	FHL1	Four and a half LIM domains protein 1	FHL1_HUMAN	2.7507	EGCG
_VC[Carbamidomethyl (C)]NFLASQVPFPSR_	-2.20267	2.20267	1.15e-28	Q99714	HSD17B10	3-hydroxyacyl-CoA dehydrogenase type-2	HCD2_HUMAN	2.73618	EGCG
_DLAGC[Carbamidomethyl (C)]IHGLSNVK_	-1.69631	1.69631	6.98e-18	P48735	IDH2	Isocitrate dehydrogenase [NADP], mitochondrial	IDHP_HUMAN	2.73279	EGCG
_GC[Carbamidomethyl (C)]DVVVIPAGVPR_	-1.49375	1.49375	6.38e-23	P40926	MDH2	Malate dehydrogenase, mitochondrial	MDHM_HUMAN	2.70472	EGCG
_DFEELKAEEVDVTK_	1.8793	1.8793	4.54e-20	P46821	MAP1B	Microtubule-associated protein 1B	MAP1B_HUMAN	2.70283	EGCG
_GVLFYGPPGC[Carbamidomethyl (C)]GK_	-1.22002	1.22002	6.34e-20	P55072	VCP	Transitional endoplasmic reticulum ATPase	TERA_HUMAN	2.70227	EGCG
_VC[Carbamidomethyl (C)]EEIAIIPSK_	-1.38818	1.38818	6.83e-18	P08708	RPS17	40S ribosomal protein S17	RS17_HUMAN	2.6961	EGCG
_C[Carbamidomethyl (C)]AVVDVPFGGAK_	-2.00572	2.00572	9.5e-10	P00367	GLUD1	Glutamate dehydrogenase 1, mitochondrial	DHE3_HUMAN	2.69302	EGCG
_ELDFTEEQIHQIR_	0.955407	0.955407	2.32e-08	Q01484	ANK2	Ankyrin-2	ANK2_HUMAN	2.68008	EGCG
_LITEDVQGK_	-1.48378	1.48378	5.92e-31	P61247	RPS3A	40S ribosomal protein S3a	RS3A_HUMAN	2.67729	EGCG
_ANTFVAELK_	-0.885767	0.885767	1.58e-22	P40926	MDH2	Malate dehydrogenase, mitochondrial	MDHM_HUMAN	2.67311	EGCG
_C[Carbamidomethyl (C)]GLLAER_	-1.47057	1.47057	1.04e-16	P14174	MIF	Macrophage migration inhibitory factor	MIF_HUMAN	2.66475	EGCG
_EDKLEC[Carbamidomethyl (C)]SEELGDLVK_	-2.81107	2.81107	4.75e-27	Q00610	CLTC	Clathrin heavy chain 1	CLH1_HUMAN	2.66048	EGCG
_AC[Carbamidomethyl (C)]GNFGIPC[Carbamidomethyl (C)]ELR_	-1.90496	1.90496	9.87e-18	P22234	PAICS	Multifunctional protein ADE2	PUR6_HUMAN	2.65085	EGCG
_VFDVIIR_	-2.00825	2.00825	7.23e-15	P12081	HARS	Histidine--tRNA ligase, cytoplasmic	SYHC_HUMAN	2.64927	EGCG
_GYSFTTTAEREIVR_	-1.41075	1.41075	1.17e-24	P60709	ACTB	Actin, cytoplasmic 1	ACTB_HUMAN	2.63595	EGCG
_VLVVGAGGIGC[Carbamidomethyl (C)]ELLK_	-1.27374	1.27374	3.06e-18	Q9UBT2	UBA2	SUMO-activating enzyme subunit 2	SAE2_HUMAN	2.63381	EGCG
_EALC[Carbamidomethyl (C)]GC[Carbamidomethyl (C)]TVNVPTLDGR_	-2.58377	2.58377	0.00101752	P25685	DNAJB1	DnaJ homolog subfamily B member 1	DNJB1_HUMAN	2.62864	EGCG
_GLFTGLTPR_	-1.55634	1.55634	1.54e-19	Q9Y6C9	MTCH2	Mitochondrial carrier homolog 2	MTCH2_HUMAN	2.62626	EGCG
_SGGLGGSHALLLLR_	-2.84123	2.84123	6.56e-13	P42704	LRPPRC	Leucine-rich PPR motif-containing protein, mitochondrial	LPPRC_HUMAN	2.61022	EGCG
_NILGGTVFREPIIC[Carbamidomethyl (C)]K_	-2.31193	2.31193	7.89e-17	P48735	IDH2	Isocitrate dehydrogenase [NADP], mitochondrial	IDHP_HUMAN	2.60862	EGCG
_C[Carbamidomethyl (C)]NEPAVWSQLAK_	-2.63896	2.63896	5.99e-16	Q00610	CLTC	Clathrin heavy chain 1	CLH1_HUMAN	2.60698	EGCG
_IAC[Carbamidomethyl (C)]LDFSLQK_	-2.09334	2.09334	2.79e-13	P17987	TCP1	T-complex protein 1 subunit alpha	TCPA_HUMAN	2.59236	EGCG
_AGDTVIPLYIPQC[Carbamidomethyl (C)]GEC[Carbamidomethyl (C)]K_	-2.26472	2.26472	1.99e-31	P11766	ADH5	Alcohol dehydrogenase class-3	ADHX_HUMAN	2.59197	EGCG
_GAALITAVGVR_	-1.98221	1.98221	3.34e-12	P19367	HK1	Hexokinase-1	HXK1_HUMAN	2.58846	EGCG
_DGHPVVVNILIGR_	-1.46689	1.46689	0.00163875	A1L0T0	ILVBL	Acetolactate synthase-like protein	ILVBL_HUMAN	2.58839	EGCG
_IILDLISESPIK_	-2.4739	2.4739	2.76e-15	P61978	HNRNPK	Heterogeneous nuclear ribonucleoprotein K	HNRPK_HUMAN	2.58096	EGCG
_ITVPFLEQC[Carbamidomethyl (C)]PIR_	-1.75125	1.75125	1.58e-12	P48147	PREP	Prolyl endopeptidase	PPCE_HUMAN	2.5788	EGCG
_ALDIPLVK_	-2.33022	2.33022	3.16e-08	Q6P2Q9	PRPF8	Pre-mRNA-processing-splicing factor 8	PRP8_HUMAN	2.55433	EGCG
_WSPALQIR_	-1.84893	1.84893	1.12e-14	P61088	UBE2N	Ubiquitin-conjugating enzyme E2 N	UBE2N_HUMAN	2.55314	EGCG
_C[Carbamidomethyl (C)]FIVGADNVGSK_	-2.94953	2.94953	2.92e-14	Q8NHW5	RPLP0P6	60S acidic ribosomal protein P0-like	RLA0L_HUMAN	2.55259	EGCG
_LPEGDLGK_	0.943207	0.943207	6.59e-14	P63241	EIF5A	Eukaryotic translation initiation factor 5A-1	IF5A1_HUMAN	2.55212	EGCG
_KPVVDC[Carbamidomethyl (C)]VVSVPC[Carbamidomethyl (C)]FYTDAERR_	-2.77128	2.77128	3.17e-18	P34932	HSPA4	Heat shock 70 kDa protein 4	HSP74_HUMAN	2.5514	EGCG
_VVLIGGKPDR_	-2.37619	2.37619	2.17e-21	P61978	HNRNPK	Heterogeneous nuclear ribonucleoprotein K	HNRPK_HUMAN	2.55108	EGCG
_LLC[Carbamidomethyl (C)]EQILR_	-1.47728	1.47728	6.64e-18	Q96JP2	MYO15B	Unconventional myosin-XVB	MY15B_HUMAN	2.55066	EGCG
_LGYAGNTEPQFIIPSC[Carbamidomethyl (C)]IAIK_	-2.11539	2.11539	1.53e-21	P61158	ACTR3	Actin-related protein 3	ARP3_HUMAN	2.54988	EGCG
_DLKPQNLLINR_	-1.50232	1.50232	2.87e-10	Q00535	CDK5	Cyclin-dependent-like kinase 5	CDK5_HUMAN	2.54838	EGCG
_AGKLDPHLVLDQLR_	-2.93848	2.93848	2.29e-06	P35580	MYH10	Myosin-10	MYH10_HUMAN	2.54589	EGCG
_YLQEEVNINRK_	-1.33708	1.33708	9.33e-17	Q9UHD8	SEPTIN9	Septin-9	SEPT9_HUMAN	2.5457	EGCG
_VAGALAEAGVGLEEIAK_	-2.2896	2.2896	4.14e-09	Q3LXA3	TKFC	Triokinase/FMN cyclase	TKFC_HUMAN	2.54297	EGCG
_LLIHQSLAGGIIGVK_	-1.82188	1.82188	2.09e-31	P61978	HNRNPK	Heterogeneous nuclear ribonucleoprotein K	HNRPK_HUMAN	2.54085	EGCG
_C[Carbamidomethyl (C)]AYVYK_	-2.7183	2.7183	5.3e-13	P18077	RPL35A	60S ribosomal protein L35a	RL35A_HUMAN	2.53991	EGCG
_TIESIQLSPEEYEC[Carbamidomethyl (C)]LK_	-2.66689	2.66689	0.0028525	O15091	KIAA0391	Mitochondrial ribonuclease P catalytic subunit	MRPP3_HUMAN	2.53964	EGCG
_SQETEC[Carbamidomethyl (C)]TYFSTPLLLGKK_	-2.36975	2.36975	7.22e-06	P40926	MDH2	Malate dehydrogenase, mitochondrial	MDHM_HUMAN	2.53817	EGCG
_LLLGTLHLPR_	-2.27997	2.27997	6.84e-10	Q9H3P2	NELFA	Negative elongation factor A	NELFA_HUMAN	2.53237	EGCG
_VAYVSFGPHAGK_	-1.7347	1.7347	4.88e-31	P50914	RPL14	60S ribosomal protein L14	RL14_HUMAN	2.53209	EGCG
_TSSTDLSDIPALPANPIPVIK_	1.10673	1.10673	2.51e-16	P51003	PAPOLA	Poly(A) polymerase alpha	PAPOA_HUMAN	2.52584	EGCG
_LVPGWTKPITIGR_	-1.19842	1.19842	1.98e-13	P48735	IDH2	Isocitrate dehydrogenase [NADP], mitochondrial	IDHP_HUMAN	2.52412	EGCG
_SVSAFAPIC[Carbamidomethyl (C)]NPVLC[Carbamidomethyl (C)]PWGK_	-2.75598	2.75598	1.35e-13	P10768	ESD	S-formylglutathione hydrolase	ESTD_HUMAN	2.51711	EGCG
_DYEEIGPSIC[Carbamidomethyl (C)]R_	-1.6043	1.6043	3.72e-12	P61158	ACTR3	Actin-related protein 3	ARP3_HUMAN	2.51673	EGCG
_KEEELQGALAR_	0.806238	0.806238	9.97e-26	P35580	MYH10	Myosin-10	MYH10_HUMAN	2.51551	EGCG
_TDDC[Carbamidomethyl (C)]HPWVLPVVK_	-1.48646	1.48646	4.15e-08	P17174	GOT1	Aspartate aminotransferase, cytoplasmic	AATC_HUMAN	2.51504	EGCG
_SQLLGSAHEVQR_	0.844906	0.844906	2.69e-21	Q13813	SPTAN1	Spectrin alpha chain, non-erythrocytic 1	SPTN1_HUMAN	2.51354	EGCG
_DFESHITSYK_	1.183	1.183	2.21e-15	Q99613	EIF3C	Eukaryotic translation initiation factor 3 subunit C	EIF3C_HUMAN	2.51192	EGCG
_ASRDEIFAQSK_	1.16714	1.16714	3.1e-14	P35580	MYH10	Myosin-10	MYH10_HUMAN	2.50321	EGCG
_ERFAGVDIR_	-1.77662	1.77662	1.74e-08	P62249	RPS16	40S ribosomal protein S16	RS16_HUMAN	2.49758	EGCG
_RIEYDC[Carbamidomethyl (C)]ELVPR_	-2.06473	2.06473	1.2e-14	Q9P258	RCC2	Protein RCC2	RCC2_HUMAN	2.49349	EGCG
_VLDWIC[Carbamidomethyl (C)]R_	-2.20151	2.20151	2.15e-14	Q16822	PCK2	Phosphoenolpyruvate carboxykinase [GTP], mitochondrial	PCKGM_HUMAN	2.49328	EGCG
_WC[Carbamidomethyl (C)]LFPTSTPR_	-2.56217	2.56217	4.42e-05	Q6NYC1	JMJD6	Bifunctional arginine demethylase and lysyl-hydroxylase JMJD6	JMJD6_HUMAN	2.48185	EGCG
_WNSPAEEGSSDC[Carbamidomethyl (C)]EVFSK_	-1.91775	1.91775	9.03e-17	P34932	HSPA4	Heat shock 70 kDa protein 4	HSP74_HUMAN	2.4799	EGCG
_SAGVQC[Carbamidomethyl (C)]FGPTAEAAQLESSK_	-2.02731	2.02731	0.00484552	P22102	GART	Trifunctional purine biosynthetic protein adenosine-3	PUR2_HUMAN	2.47666	EGCG
_LIEGLSHEVIVSAAC[Carbamidomethyl (C)]GR_	-1.91492	1.91492	5.43e-20	Q9P258	RCC2	Protein RCC2	RCC2_HUMAN	2.47558	EGCG
_FC[Carbamidomethyl (C)]LNPK_	-1.48508	1.48508	2.23e-10	P11766	ADH5	Alcohol dehydrogenase class-3	ADHX_HUMAN	2.47471	EGCG
_IITITGTQDQIQNAQYLLQNSVK_	1.93704	1.93704	1.94e-18	P61978	HNRNPK	Heterogeneous nuclear ribonucleoprotein K	HNRPK_HUMAN	2.47022	EGCG
_RLIPDGC[Carbamidomethyl (C)]GVK_	-1.04205	1.04205	1.38e-14	P27635	RPL10	60S ribosomal protein L10	RL10_HUMAN	2.46988	EGCG
_IYHPNINSNGSIC[Carbamidomethyl (C)]LDILR_	-2.42942	2.42942	0.00885218	P62837	UBE2D2	Ubiquitin-conjugating enzyme E2 D2	UB2D2_HUMAN	2.46792	EGCG
_LLC[Carbamidomethyl (C)]GLLAER_	-1.47074	1.47074	5.96e-25	P14174	MIF	Macrophage migration inhibitory factor	MIF_HUMAN	2.46703	EGCG
_VPTANVSVVDLTC[Carbamidomethyl (C)]R_	-1.06483	1.06483	2.37e-32	P04406	GAPDH	Glyceraldehyde-3-phosphate dehydrogenase	G3P_HUMAN	2.4667	EGCG
_GVLLYGPPGC[Carbamidomethyl (C)]GK_	-1.99442	1.99442	9.18e-10	Q8NBU5	ATAD1	ATPase family AAA domain-containing protein 1	ATAD1_HUMAN	2.45632	EGCG
_A[Acetyl (Protein N-term)]YHSFLVEPISC[Carbamidomethyl (C)]HAWNK_	-1.82196	1.82196	1.38e-13	O15143	ARPC1B	Actin-related protein 2/3 complex subunit 1B	ARC1B_HUMAN	2.4535	EGCG
_DSFLGSIPGK_	-2.28311	2.28311	3.42e-07	Q9NSE4	IARS2	Isoleucine--tRNA ligase, mitochondrial	SYIM_HUMAN	2.44887	EGCG
_FC[Carbamidomethyl (C)]IWTESAFR_	-2.86793	2.86793	1.11e-33	P36578	RPL4	60S ribosomal protein L4	RL4_HUMAN	2.44439	EGCG
_FQVDPSGEIVELAK_	-1.36068	1.36068	3.94e-10	Q9HB07	C12orf10	UPF0160 protein MYG1, mitochondrial	MYG1_HUMAN	2.44001	EGCG
_VGEPVALSEEERLK_	1.41626	1.41626	2.83e-23	Q13435	SF3B2	Splicing factor 3B subunit 2	SF3B2_HUMAN	2.43871	EGCG
_VIDPVTGKPC[Carbamidomethyl (C)]AGTTYLESPLSSETTQLSK_	-3.13753	3.13753	1.42e-08	Q9Y2R5	MRPS17	28S ribosomal protein S17, mitochondrial	RT17_HUMAN	2.43687	EGCG
_LLVVDPETDEQLQK_	1.78764	1.78764	3.02e-09	O14745	SLC9A3R1	Na(+)/H(+) exchange regulatory cofactor NHE-RF1	NHRF1_HUMAN	2.43599	EGCG
_KVAC[Carbamidomethyl (C)]IGAWHPAR_	-1.67664	1.67664	1.38e-10	P39023	RPL3	60S ribosomal protein L3	RL3_HUMAN	2.43515	EGCG
_SGDLYVLAADK_	-2.12808	2.12808	5.57e-07	Q9NSE4	IARS2	Isoleucine--tRNA ligase, mitochondrial	SYIM_HUMAN	2.43152	EGCG
_FISADQSVALGELVKR_	-2.16302	2.16302	9.58e-10	O43301	HSPA12A	Heat shock 70 kDa protein 12A	HS12A_HUMAN	2.42549	EGCG
_IC[Carbamidomethyl (C)]LDVLK_	-2.68264	2.68264	7.06e-07	Q9NPD8	UBE2T	Ubiquitin-conjugating enzyme E2 T	UBE2T_HUMAN	2.42367	EGCG
_PGWTKPITIGR_	-1.31361	1.31361	5.33e-19	P48735	IDH2	Isocitrate dehydrogenase [NADP], mitochondrial	IDHP_HUMAN	2.42161	EGCG
_QVC[Carbamidomethyl (C)]QLPGLFSYAQHIASIDGRR_	-2.21123	2.21123	1.9e-08	Q9Y6C9	MTCH2	Mitochondrial carrier homolog 2	MTCH2_HUMAN	2.42097	EGCG
_INC[Carbamidomethyl (C)]PVYITK_	-2.76924	2.76924	5.73e-06	Q14194	CRMP1	Dihydropyrimidinase-related protein 1	DPYL1_HUMAN	2.41966	EGCG
_IGEEQSPEDAEDGPPELLFIHGGHTAK_	1.14835	1.14835	2.49e-17	Q09028	RBBP4	Histone-binding protein RBBP4	RBBP4_HUMAN	2.41758	EGCG
_SRNPDFLLHIIQR_	-3.36662	3.36662	0.000842673	Q8N201	INTS1	Integrator complex subunit 1	INT1_HUMAN	2.41657	EGCG
_NSSNFIER_	1.00048	1.00048	2.71e-08	Q9UBW7	ZMYM2	Zinc finger MYM-type protein 2	ZMYM2_HUMAN	2.41597	EGCG
_EDVQDYSEDLQEIKK_	1.05691	1.05691	1.14e-08	O95202	LETM1	Mitochondrial proton/calcium exchanger protein	LETM1_HUMAN	2.41576	EGCG
_LVPLLDTGDIIIDGGNSEYRDTTRR_	-1.84722	1.84722	1.49e-22	P52209	PGD	6-phosphogluconate dehydrogenase, decarboxylating	6PGD_HUMAN	2.41438	EGCG
_VEFM[Oxidation (M)]DDTSR_	2.39085	2.39085	1.05e-06	P62857	RPS28	40S ribosomal protein S28	RS28_HUMAN	2.41219	EGCG
_LSIPTYGLQC[Carbamidomethyl (C)]TR_	-1.96472	1.96472	6.53e-16	P49327	FASN	Fatty acid synthase	FAS_HUMAN	2.40546	EGCG
_AC[Carbamidomethyl (C)]QSIYPLHDVFVR_	-1.30374	1.30374	1.81e-37	P61247	RPS3A	40S ribosomal protein S3a	RS3A_HUMAN	2.40473	EGCG
_NIPGITLLNVSK_	-1.26731	1.26731	2.4e-20	P36578	RPL4	60S ribosomal protein L4	RL4_HUMAN	2.40262	EGCG
_C[Carbamidomethyl (C)]ATITPDEARVEEFK_	-2.723	2.723	2.66e-10	P48735	IDH2	Isocitrate dehydrogenase [NADP], mitochondrial	IDHP_HUMAN	2.40151	EGCG
_LQQELDDLTVDLDHQR_	0.774779	0.774779	4.89e-21	P35580	MYH10	Myosin-10	MYH10_HUMAN	2.39787	EGCG
_EAIEGTYIDKK_	-1.5013	1.5013	1.97e-20	P62280	RPS11	40S ribosomal protein S11	RS11_HUMAN	2.3966	EGCG
_SSGFRDFLLKPELLR_	-2.29287	2.29287	1.33e-22	Q13838	DDX39B	Spliceosome RNA helicase DDX39B	DX39B_HUMAN	2.38588	EGCG
_LILADALC[Carbamidomethyl (C)]YAHTFNPK_	-1.46033	1.46033	7.34e-13	P28838	LAP3	Cytosol aminopeptidase	AMPL_HUMAN	2.38064	EGCG
_ALAIEEFC[Carbamidomethyl (C)]K_	-1.98301	1.98301	4.01e-09	Q9NUJ1	ABHD10	Mycophenolic acid acyl-glucuronide esterase, mitochondrial	ABHDA_HUMAN	2.37978	EGCG
_SFPAAIEHTIQWAR_	-2.12894	2.12894	1.2e-13	A0AVT1	UBA6	Ubiquitin-like modifier-activating enzyme 6	UBA6_HUMAN	2.3777	EGCG
_NLEGYVGFANLPNQVYRK_	-2.34559	2.34559	5.43e-05	Q16181	SEPTIN7	Septin-7	SEPT7_HUMAN	2.37429	EGCG
_LQWFC[Carbamidomethyl (C)]DR_	-1.56182	1.56182	6.28e-15	P42704	LRPPRC	Leucine-rich PPR motif-containing protein, mitochondrial	LPPRC_HUMAN	2.37414	EGCG
_C[Carbamidomethyl (C)]LAALASLR_	-3.00343	3.00343	4.66e-07	Q12906	ILF3	Interleukin enhancer-binding factor 3	ILF3_HUMAN	2.37144	EGCG
_ASAEGPLLGPEAAPSGEGAGSKGEAVLRPGLDAEPELSPEEQR_	1.55097	1.55097	1.76e-06	Q9BRJ6	C7orf50	Uncharacterized protein C7orf50	CG050_HUMAN	2.37093	EGCG
_SLRDLTPEHLPLLR_	-2.83104	2.83104	0.000508383	Q96C86	DCPS	m7GpppX diphosphatase	DCPS_HUMAN	2.36957	EGCG
_GDLFAC[Carbamidomethyl (C)]PK_	-1.55643	1.55643	6.9e-07	Q9Y530	OARD1	ADP-ribose glycohydrolase OARD1	OARD1_HUMAN	2.36791	EGCG
_VTEGLVDVILYHQPDDK_	-1.81111	1.81111	2.8e-22	O43390	HNRNPR	Heterogeneous nuclear ribonucleoprotein R	HNRPR_HUMAN	2.36689	EGCG
_VLEFNC[Carbamidomethyl (C)]R_	-1.66	1.66	2.28e-13	P22102	GART	Trifunctional purine biosynthetic protein adenosine-3	PUR2_HUMAN	2.36378	EGCG
_VIPEYC[Carbamidomethyl (C)]R_	-3.11593	3.11593	0.00307863	P48444	ARCN1	Coatomer subunit delta	COPD_HUMAN	2.3636	EGCG
_TPEDGDYSYEIIEK_	2.0435	2.0435	1.74e-13	P46821	MAP1B	Microtubule-associated protein 1B	MAP1B_HUMAN	2.36348	EGCG
_LATALQK_	1.88533	1.88533	4.58e-25	P67936	TPM4	Tropomyosin alpha-4 chain	TPM4_HUMAN	2.36169	EGCG
_GLGLSPDLVVC[Carbamidomethyl (C)]R_	-1.87393	1.87393	1.51e-11	P17812	CTPS1	CTP synthase 1	PYRG1_HUMAN	2.36062	EGCG
_A[Acetyl (Protein N-term)]DHVQSLAQLENLC[Carbamidomethyl (C)]K_	-1.67797	1.67797	5.15e-14	Q9UIA9	XPO7	Exportin-7	XPO7_HUMAN	2.35892	EGCG
_LC[Carbamidomethyl (C)]QGLFFR_	-1.00203	1.00203	5.44e-12	Q9Y4L1	HYOU1	Hypoxia up-regulated protein 1	HYOU1_HUMAN	2.35296	EGCG
_TLFQPQTGAYQTLAK_	-1.99979	1.99979	1.88e-05	P53992	SEC24C	Protein transport protein Sec24C	SC24C_HUMAN	2.35278	EGCG
_VSLSPHSPLLSPK_	1.64057	1.64057	1.09e-08	O15069	NACAD	NAC-alpha domain-containing protein 1	NACAD_HUMAN	2.34357	EGCG
_NSEPQDEGELFQGVDPR_	1.06774	1.06774	7.8e-16	O15240	VGF	Neurosecretory protein VGF	VGF_HUMAN	2.34243	EGCG
_FMTILC[Carbamidomethyl (C)]TR_	-2.2059	2.2059	3.44e-07	P08133	ANXA6	Annexin A6	ANXA6_HUMAN	2.34234	EGCG
_FVIPLHSA_	-2.14847	2.14847	4.49e-08	Q96F86	EDC3	Enhancer of mRNA-decapping protein 3	EDC3_HUMAN	2.34069	EGCG
_LIAEEGVDSLNVK_	-1.43408	1.43408	5.88e-09	O95202	LETM1	Mitochondrial proton/calcium exchanger protein	LETM1_HUMAN	2.33417	EGCG
_A[Acetyl (Protein N-term)]GLNSLEAVK_	0.819036	0.819036	1.79e-20	P67936	TPM4	Tropomyosin alpha-4 chain	TPM4_HUMAN	2.33283	EGCG
_FGYHIIMVEGR_	0.716627	0.716627	2.15e-09	Q9Y237	PIN4	Peptidyl-prolyl cis-trans isomerase NIMA-interacting 4	PIN4_HUMAN	2.33016	EGCG
_VDFPQDQLTALTGR_	-1.07765	1.07765	2.68e-15	P40926	MDH2	Malate dehydrogenase, mitochondrial	MDHM_HUMAN	2.3274	EGCG
_TVLSNVQEELDR_	0.999256	0.999256	1.35e-09	O43237	DYNC1LI2	Cytoplasmic dynein 1 light intermediate chain 2	DC1L2_HUMAN	2.3266	EGCG
_YVEEVVPNVIEPSFGLGR_	2.2241	2.2241	7.71e-08	P41250	GARS	Glycine--tRNA ligase	GARS_HUMAN	2.32593	EGCG
_ADDLLPLGDQTQDGDFGSR_	1.03053	1.03053	1.58e-11	O43290	SART1	U4/U6.U5 tri-snRNP-associated protein 1	SNUT1_HUMAN	2.32581	EGCG
_IGLDFC[Carbamidomethyl (C)]K_	-2.23639	2.23639	6.59e-08	O00571	DDX3X	ATP-dependent RNA helicase DDX3X	DDX3X_HUMAN	2.32386	EGCG
_LFSGDVVLTAR_	-1.23189	1.23189	2.55e-09	P16152	CBR1	Carbonyl reductase [NADPH] 1	CBR1_HUMAN	2.32367	EGCG
_GYLGPEQLPDC[Carbamidomethyl (C)]LK_	-1.55305	1.55305	4.98e-19	P40926	MDH2	Malate dehydrogenase, mitochondrial	MDHM_HUMAN	2.32359	EGCG
_LGINLLGGPLGGK_	-2.21834	2.21834	2.24e-09	Q8TD19	NEK9	Serine/threonine-protein kinase Nek9	NEK9_HUMAN	2.32141	EGCG
_VNIEGGAIALGHPLGASGC[Carbamidomethyl (C)]R_	-1.98852	1.98852	0.000188203	Q9BWD1	ACAT2	Acetyl-CoA acetyltransferase, cytosolic	THIC_HUMAN	2.32021	EGCG
_DQNIFVQK_	-1.51969	1.51969	0.000453435	P53004	BLVRA	Biliverdin reductase A	BIEA_HUMAN	2.31969	EGCG
_VC[Carbamidomethyl (C)]DIAAELAR_	-2.48713	2.48713	2.18e-14	O00410	IPO5	Importin-5	IPO5_HUMAN	2.31752	EGCG
_GDVLTIVAVTK_	-1.78611	1.78611	1.61e-08	P41240	CSK	Tyrosine-protein kinase CSK	CSK_HUMAN	2.31387	EGCG
_IPQLLLER_	-1.65856	1.65856	3.82e-10	Q7L2E3	DHX30	ATP-dependent RNA helicase DHX30	DHX30_HUMAN	2.31345	EGCG
_GPNVFQGYLK_	-2.085	2.085	0.000388858	P33121	ACSL1	Long-chain-fatty-acid--CoA ligase 1	ACSL1_HUMAN	2.31158	EGCG
_DVQIGDIVTVGEC[Carbamidomethyl (C)]RPLSK_	-1.94349	1.94349	2.3e-29	P62280	RPS11	40S ribosomal protein S11	RS11_HUMAN	2.31129	EGCG
_RPTEIC[Carbamidomethyl (C)]ADPQFIIGGATR_	-2.33186	2.33186	9.56e-05	P17655	CAPN2	Calpain-2 catalytic subunit	CAN2_HUMAN	2.3089	EGCG
_SC[Carbamidomethyl (C)]C[Carbamidomethyl (C)]DYSLHVDISEWHK_	-1.10202	1.10202	1.98e-16	Q16555	DPYSL2	Dihydropyrimidinase-related protein 2	DPYL2_HUMAN	2.30852	EGCG
_LPFPIIDDRNR_	-1.18863	1.18863	9.25e-11	P30041	PRDX6	Peroxiredoxin-6	PRDX6_HUMAN	2.30846	EGCG
_VSALDLAVLDQVEAR_	1.22525	1.22525	2.77e-24	Q13561	DCTN2	Dynactin subunit 2	DCTN2_HUMAN	2.30751	EGCG
_KGTPWEGGLFK_	-2.02677	2.02677	1.27e-15	P63279	UBE2I	SUMO-conjugating enzyme UBC9	UBC9_HUMAN	2.30719	EGCG
_LPLVTPHTQC[Carbamidomethyl (C)]R_	-2.56933	2.56933	6.25e-06	P62191	PSMC1	26S proteasome regulatory subunit 4	PRS4_HUMAN	2.30547	EGCG
_HQEGEIFDTEK_	1.08739	1.08739	4.82e-22	Q02878	RPL6	60S ribosomal protein L6	RL6_HUMAN	2.30464	EGCG
_IAEESNFPFIK_	-1.34569	1.34569	8.44e-15	P46459	NSF	Vesicle-fusing ATPase	NSF_HUMAN	2.30417	EGCG
_LVLPMIK_	-1.54749	1.54749	4.5e-06	O00410	IPO5	Importin-5	IPO5_HUMAN	2.30301	EGCG
_GAVSAEQVIAGFNR_	1.10497	1.10497	7.35e-28	Q9UHV9	PFDN2	Prefoldin subunit 2	PFD2_HUMAN	2.30257	EGCG
_NQLTSNPENTVFDAKR_	1.28127	1.28127	1.05e-27	P11021	HSPA5	Endoplasmic reticulum chaperone BiP	BIP_HUMAN	2.30248	EGCG
_DGTAGIPNLQLYDVK_	-2.0805	2.0805	3.12e-13	Q9BY44	EIF2A	Eukaryotic translation initiation factor 2A	EIF2A_HUMAN	2.30162	EGCG
_SVVANFIVK_	-2.00854	2.00854	0.00597872	Q29RF7	PDS5A	Sister chromatid cohesion protein PDS5 homolog A	PDS5A_HUMAN	2.30059	EGCG
_LIHPDEDISLEERR_	1.24912	1.24912	0.000284387	O43670	ZNF207	BUB3-interacting and GLEBS motif-containing protein ZNF207	ZN207_HUMAN	2.30058	EGCG
_FLADQQSEIDGLK_	1.00007	1.00007	1.65e-09	P12270	TPR	Nucleoprotein TPR	TPR_HUMAN	2.30012	EGCG
_QGYVLSSIEGR_	-2.0495	2.0495	2.45e-10	O43684	BUB3	Mitotic checkpoint protein BUB3	BUB3_HUMAN	2.29829	EGCG
_GLVQALGLSNFNSR_	-2.1199	2.1199	3.09e-23	P14550	AKR1A1	Aldo-keto reductase family 1 member A1	AK1A1_HUMAN	2.29473	EGCG
_VC[Carbamidomethyl (C)]ENIPIVLC[Carbamidomethyl (C)]GNKVDIK_	-2.21106	2.21106	8.38e-22	P62826	RAN	GTP-binding nuclear protein Ran	RAN_HUMAN	2.29447	EGCG
_AYQGVAAPFPK_	1.06709	1.06709	7.56e-18	O15240	VGF	Neurosecretory protein VGF	VGF_HUMAN	2.2944	EGCG
_LQSEPESIRK_	1.7861	1.7861	1.99e-17	P09496	CLTA	Clathrin light chain A	CLCA_HUMAN	2.29412	EGCG
_GC[Carbamidomethyl (C)]VITISGR_	-1.66599	1.66599	8.21e-11	O00154	ACOT7	Cytosolic acyl coenzyme A thioester hydrolase	BACH_HUMAN	2.29216	EGCG
_SPDEEDYDYESYEK_	1.57894	1.57894	4.97e-09	P46821	MAP1B	Microtubule-associated protein 1B	MAP1B_HUMAN	2.29187	EGCG
_DGVVEITGKHEER_	1.82872	1.82872	2.81e-13	P04792	HSPB1	Heat shock protein beta-1	HSPB1_HUMAN	2.29162	EGCG
_SPEAC[Carbamidomethyl (C)]C[Carbamidomethyl (C)]ELTLQPLRR_	-1.81254	1.81254	4.7e-06	P06132	UROD	Uroporphyrinogen decarboxylase	DCUP_HUMAN	2.29037	EGCG
_GLAAHYFFPR_	-2.58046	2.58046	5.76e-05	O00203	AP3B1	AP-3 complex subunit beta-1	AP3B1_HUMAN	2.28956	EGCG
_IRPFAVAAVLR_	-1.66348	1.66348	4.08e-11	Q9NSD9	FARSB	Phenylalanine--tRNA ligase beta subunit	SYFB_HUMAN	2.28948	EGCG
_LTEEVPLGQSIPR_	1.00283	1.00283	5.7e-05	Q96EP0	RNF31	E3 ubiquitin-protein ligase RNF31	RNF31_HUMAN	2.28776	EGCG
_VC[Carbamidomethyl (C)]DIILPR_	-2.64164	2.64164	0.00433205	Q8NAV1	PRPF38A	Pre-mRNA-splicing factor 38A	PR38A_HUMAN	2.28754	EGCG
_TLHYEC[Carbamidomethyl (C)]IVLVK_	-2.02871	2.02871	4.85e-12	Q9UKK9	NUDT5	ADP-sugar pyrophosphatase	NUDT5_HUMAN	2.28747	EGCG
_SLC[Carbamidomethyl (C)]IPFKPLC[Carbamidomethyl (C)]ELQPGAK_	-1.95141	1.95141	1.12e-06	P07814	EPRS	Bifunctional glutamate/proline--tRNA ligase	SYEP_HUMAN	2.28704	EGCG
_VSSLTLK_	0.872162	0.872162	2.97e-12	P13591	NCAM1	Neural cell adhesion molecule 1	NCAM1_HUMAN	2.28525	EGCG
_VSLEEIYSGC[Carbamidomethyl (C)]TK_	-1.40502	1.40502	2.98e-06	P25685	DNAJB1	DnaJ homolog subfamily B member 1	DNJB1_HUMAN	2.28463	EGCG
_KAPDFVFYAPR_	-1.35938	1.35938	1.59e-14	P35241	RDX	Radixin	RADI_HUMAN	2.28351	EGCG
_TQLEELEDELQATEDAK_	0.848557	0.848557	6.41e-17	P35580	MYH10	Myosin-10	MYH10_HUMAN	2.28302	EGCG
_NDPFTSDPFTK_	0.97229	0.97229	8.43e-08	Q9UBC2	EPS15L1	Epidermal growth factor receptor substrate 15-like 1	EP15R_HUMAN	2.28065	EGCG
_VC[Carbamidomethyl (C)]MYFTYK_	-1.85086	1.85086	3.44e-08	Q15369	ELOC	Elongin-C	ELOC_HUMAN	2.28001	EGCG
_QLC[Carbamidomethyl (C)]DNAGFDATNILNK_	-1.22572	1.22572	8.42e-24	Q99832	CCT7	T-complex protein 1 subunit eta	TCPH_HUMAN	2.27949	EGCG
_FC[Carbamidomethyl (C)]FTPHTEEGC[Carbamidomethyl (C)]LSER_	-2.13991	2.13991	2.71e-23	P49327	FASN	Fatty acid synthase	FAS_HUMAN	2.27881	EGCG
_VLEPYPSK_	-2.17161	2.17161	0.000250976	Q9P2J5	LARS	Leucine--tRNA ligase, cytoplasmic	SYLC_HUMAN	2.27861	EGCG
_SAEGPLLGPEAAPSGEGAGSKGEAVLRPGLDAEPELSPEEQR_	1.28717	1.28717	4.95e-06	Q9BRJ6	C7orf50	Uncharacterized protein C7orf50	CG050_HUMAN	2.27838	EGCG
_LLYNNVSNFGR_	-1.51756	1.51756	7.27e-22	Q00610	CLTC	Clathrin heavy chain 1	CLH1_HUMAN	2.27822	EGCG
_TLEEDEEELFK_	1.46543	1.46543	1.7e-25	P43487	RANBP1	Ran-specific GTPase-activating protein	RANG_HUMAN	2.27643	EGCG
_LLEEQLQHEISNK_	1.09648	1.09648	2.3e-18	Q86UP2	KTN1	Kinectin	KTN1_HUMAN	2.27483	EGCG
_C[Carbamidomethyl (C)]AEHQINLIK_	-1.5655	1.5655	0.000835619	P25398	RPS12	40S ribosomal protein S12	RS12_HUMAN	2.27347	EGCG
_ELSPDIAHLASLK_	-0.997597	0.997597	1.7e-16	Q8N1G4	LRRC47	Leucine-rich repeat-containing protein 47	LRC47_HUMAN	2.27339	EGCG
_AQPLSLEELLAK_	1.10223	1.10223	7.77e-13	Q9BUQ8	DDX23	Probable ATP-dependent RNA helicase DDX23	DDX23_HUMAN	2.27283	EGCG
_LADQC[Carbamidomethyl (C)]TGLQGFLVFH_	-2.01662	2.01662	3.78e-25	Q71U36	TUBA1A	Tubulin alpha-1A chain	TBA1A_HUMAN	2.2728	EGCG
_LALGGC[Carbamidomethyl (C)]TNRPFYR_	-2.85821	2.85821	0.000285626	Q9Y3D3	MRPS16	28S ribosomal protein S16, mitochondrial	RT16_HUMAN	2.27096	EGCG
_LDPHLVLDQLR_	-3.44067	3.44067	1.34e-14	P35580	MYH10	Myosin-10	MYH10_HUMAN	2.26929	EGCG
_GLVVPVIR_	-0.519759	0.519759	2.96e-13	P36957	DLST	Dihydrolipoyllysine-residue succinyltransferase component of 2-oxoglutarate dehydrogenase complex, mitochondrial	ODO2_HUMAN	2.2684	EGCG
_GDGMRGLAVFISDIR_	-2.06745	2.06745	0.000317962	O95782	AP2A1	AP-2 complex subunit alpha-1	AP2A1_HUMAN	2.26606	EGCG
_IRELTAVVQK_	-1.53298	1.53298	7.56e-17	P23396	RPS3	40S ribosomal protein S3	RS3_HUMAN	2.26287	EGCG
_AGQTTYSGVIDC[Carbamidomethyl (C)]FRK_	-1.90109	1.90109	2.96e-08	Q9UJS0	SLC25A13	Calcium-binding mitochondrial carrier protein Aralar2	CMC2_HUMAN	2.26258	EGCG
_C[Carbamidomethyl (C)]DVDIRK_	-2.02981	2.02981	4.02e-23	P60709	ACTB	Actin, cytoplasmic 1	ACTB_HUMAN	2.25869	EGCG
_RAQEAEEAGAALRTAR_	1.43467	1.43467	1.19e-17	Q15027	ACAP1	Arf-GAP with coiled-coil, ANK repeat and PH domain-containing protein 1	ACAP1_HUMAN	2.25851	EGCG
_KFTTDDSIC[Carbamidomethyl (C)]VLGISK_	-2.73512	2.73512	0.00078357	Q01813	PFKP	ATP-dependent 6-phosphofructokinase, platelet type	PFKAP_HUMAN	2.25783	EGCG
_DFSAPTLEDHFNK_	0.937013	0.937013	1.62e-09	P55081	MFAP1	Microfibrillar-associated protein 1	MFAP1_HUMAN	2.25709	EGCG
_LC[Carbamidomethyl (C)]DC[Carbamidomethyl (C)]PGLIFPSLLPR_	-3.68019	3.68019	0.000206765	P36915	GNL1	Guanine nucleotide-binding protein-like 1	GNL1_HUMAN	2.25636	EGCG
_NLFNVVDC[Carbamidomethyl (C)]K_	-2.66788	2.66788	4.69e-09	P55884	EIF3B	Eukaryotic translation initiation factor 3 subunit B	EIF3B_HUMAN	2.25574	EGCG
_DTLGLFLR_	-2.19192	2.19192	2.25e-16	O75643	SNRNP200	U5 small nuclear ribonucleoprotein 200 kDa helicase	U520_HUMAN	2.25538	EGCG
_AGFLDLK_	-1.30153	1.30153	2.96e-14	Q9Y490	TLN1	Talin-1	TLN1_HUMAN	2.25526	EGCG
_MGVPYC[Carbamidomethyl (C)]IIK_	-3.34495	3.34495	3.09e-08	P62424	RPL7A	60S ribosomal protein L7a	RL7A_HUMAN	2.2548	EGCG
_AIIDEFEQK_	-1.10781	1.10781	0.0056786	Q15021	NCAPD2	Condensin complex subunit 1	CND1_HUMAN	2.25438	EGCG
_AGVNTVTTLVENKK_	-1.77928	1.77928	2e-17	P62424	RPL7A	60S ribosomal protein L7a	RL7A_HUMAN	2.25378	EGCG
_NGVFVDGAFQR_	-1.36886	1.36886	2.17e-05	P85037	FOXK1	Forkhead box protein K1	FOXK1_HUMAN	2.2515	EGCG
_SIDGSIVLPLAR_	-2.53158	2.53158	8.19e-12	Q9HD20	ATP13A1	Manganese-transporting ATPase 13A1	AT131_HUMAN	2.25117	EGCG
_GLC[Carbamidomethyl (C)]AIAQAESLR_	-2.83818	2.83818	6.24e-14	P23396	RPS3	40S ribosomal protein S3	RS3_HUMAN	2.2491	EGCG
_TKPSDEEMLFIYGHYK_	1.41192	1.41192	2.12e-19	P07108	DBI	Acyl-CoA-binding protein	ACBP_HUMAN	2.24897	EGCG
_VWDVRPFAPK_	-1.40402	1.40402	1.81e-09	Q96DI7	SNRNP40	U5 small nuclear ribonucleoprotein 40 kDa protein	SNR40_HUMAN	2.24841	EGCG
_EVAGLWIK_	-0.894502	0.894502	4.52e-07	P17900	GM2A	Ganglioside GM2 activator	SAP3_HUMAN	2.24774	EGCG
_SQWSPALTISK_	-3.1364	3.1364	1.33e-08	P62837	UBE2D2	Ubiquitin-conjugating enzyme E2 D2	UB2D2_HUMAN	2.24117	EGCG
_A[Acetyl (Protein N-term)]AVLQQVLER_	2.42344	2.42344	3.28e-19	P12270	TPR	Nucleoprotein TPR	TPR_HUMAN	2.24037	EGCG
_NYYGYQGYR_	1.94979	1.94979	2.66e-09	Q1KMD3	HNRNPUL2	Heterogeneous nuclear ribonucleoprotein U-like protein 2	HNRL2_HUMAN	2.23963	EGCG
_FRNPPGGDNLEER_	0.888855	0.888855	2.52e-07	Q9NV96	TMEM30A	Cell cycle control protein 50A	CC50A_HUMAN	2.23962	EGCG
_VYTPVGK_	-2.49689	2.49689	4.84e-05	P55786	NPEPPS	Puromycin-sensitive aminopeptidase	PSA_HUMAN	2.23828	EGCG
_GITAFIVEK_	-1.37013	1.37013	1.43e-07	P26440	IVD	Isovaleryl-CoA dehydrogenase, mitochondrial	IVD_HUMAN	2.23822	EGCG
_LVPFDHAESTYGLYR_	-2.87913	2.87913	7.95e-06	O95336	PGLS	6-phosphogluconolactonase	6PGL_HUMAN	2.23801	EGCG
_NLPAVLLQPR_	-3.14624	3.14624	2.32e-05	P51610	HCFC1	Host cell factor 1	HCFC1_HUMAN	2.23748	EGCG
_YPEAPPFVR_	-1.61228	1.61228	8.53e-12	Q13404	UBE2V1	Ubiquitin-conjugating enzyme E2 variant 1	UB2V1_HUMAN	2.23738	EGCG
_LGYTPVC[Carbamidomethyl (C)]R_	-1.64407	1.64407	1.37e-17	Q15102	PAFAH1B3	Platelet-activating factor acetylhydrolase IB subunit gamma	PA1B3_HUMAN	2.23586	EGCG
_EFADFEYR_	0.826167	0.826167	3.46e-09	Q8ND56	LSM14A	Protein LSM14 homolog A	LS14A_HUMAN	2.23488	EGCG
_LFGAAEVQR_	0.899948	0.899948	1.51e-11	Q13813	SPTAN1	Spectrin alpha chain, non-erythrocytic 1	SPTN1_HUMAN	2.23328	EGCG
_KYQLNLPPYPDTEC[Carbamidomethyl (C)]VYR_	-1.40545	1.40545	0.00142559	Q8NCW5	NAXE	NAD(P)H-hydrate epimerase	NNRE_HUMAN	2.23168	EGCG
_TLEVVSPSQSVTGSAGHTPYYQSPTDEK_	2.08058	2.08058	6.25e-10	P46821	MAP1B	Microtubule-associated protein 1B	MAP1B_HUMAN	2.23148	EGCG
_HILANFK_	0.622992	0.622992	1.61e-05	P13693	TPT1	Translationally-controlled tumor protein	TCTP_HUMAN	2.23082	EGCG
_WGLGGTC[Carbamidomethyl (C)]VNVGC[Carbamidomethyl (C)]IPK_	-1.57147	1.57147	3.65e-07	Q9NNW7	TXNRD2	Thioredoxin reductase 2, mitochondrial	TRXR2_HUMAN	2.23077	EGCG
_GLQSFVQC[Carbamidomethyl (C)]QPFER_	-2.15276	2.15276	1.51e-10	Q7Z6Z7	HUWE1	E3 ubiquitin-protein ligase HUWE1	HUWE1_HUMAN	2.22899	EGCG
_QDLADVVQVC[Carbamidomethyl (C)]EGK_	-2.8468	2.8468	8.55e-11	Q14204	DYNC1H1	Cytoplasmic dynein 1 heavy chain 1	DYHC1_HUMAN	2.22737	EGCG
_TLLENTAITIGR_	-2.12528	2.12528	1.59e-09	Q92973	TNPO1	Transportin-1	TNPO1_HUMAN	2.22635	EGCG
_LVIC[Carbamidomethyl (C)]PDEGFYK_	-1.3212	1.3212	5.47e-13	P61081	UBE2M	NEDD8-conjugating enzyme Ubc12	UBC12_HUMAN	2.22599	EGCG
_NFWVSGLSSTTR_	1.2154	1.2154	6.83e-08	Q15424	SAFB	Scaffold attachment factor B1	SAFB1_HUMAN	2.22592	EGCG
_LLLPHAFSR_	2.14419	2.14419	6.01e-09	Q92733	PRCC	Proline-rich protein PRCC	PRCC_HUMAN	2.2213	EGCG
_LGDVISIQPC[Carbamidomethyl (C)]PDVK_	-1.46658	1.46658	2.55e-19	P55072	VCP	Transitional endoplasmic reticulum ATPase	TERA_HUMAN	2.22072	EGCG
_NAVLGLPVALQDK_	1.7455	1.7455	1.77e-07	Q12802	AKAP13	A-kinase anchor protein 13	AKP13_HUMAN	2.22007	EGCG
_EWFLQAAKDPSAVAK_	-1.89851	1.89851	1.66e-17	P06744	GPI	Glucose-6-phosphate isomerase	G6PI_HUMAN	2.21976	EGCG
_TVTIVVR_	-2.51881	2.51881	1.42e-13	P50991	CCT4	T-complex protein 1 subunit delta	TCPD_HUMAN	2.21947	EGCG
_VLC[Carbamidomethyl (C)]LAGFR_	-1.48422	1.48422	5.11e-05	Q8WZ82	OVCA2	Esterase OVCA2	OVCA2_HUMAN	2.21939	EGCG
_GLEPC[Carbamidomethyl (C)]AISIEVLGAR_	-1.69936	1.69936	2.66e-12	P19174	PLCG1	1-phosphatidylinositol 4,5-bisphosphate phosphodiesterase gamma-1	PLCG1_HUMAN	2.21869	EGCG
_GFGTDEQAIIDC[Carbamidomethyl (C)]LGSR_	-2.02271	2.02271	8.45e-07	P50995	ANXA11	Annexin A11	ANX11_HUMAN	2.21714	EGCG
_SDHPGISITDLSK_	0.772484	0.772484	9.32e-16	Q08945	SSRP1	FACT complex subunit SSRP1	SSRP1_HUMAN	2.21629	EGCG
_LWSVPDC[Carbamidomethyl (C)]NLLHTLR_	-2.65459	2.65459	3.12e-09	O43172	PRPF4	U4/U6 small nuclear ribonucleoprotein Prp4	PRP4_HUMAN	2.21587	EGCG
_TRPDGNC[Carbamidomethyl (C)]FYR_	-2.50294	2.50294	0.00686915	Q96FW1	OTUB1	Ubiquitin thioesterase OTUB1	OTUB1_HUMAN	2.21541	EGCG
_QLIC[Carbamidomethyl (C)]DPSYIPDR_	-2.27425	2.27425	4.26e-14	P31150	GDI1	Rab GDP dissociation inhibitor alpha	GDIA_HUMAN	2.21427	EGCG
_SEGGFIWAC[Carbamidomethyl (C)]K_	-1.72656	1.72656	1.13e-11	O75874	IDH1	Isocitrate dehydrogenase [NADP] cytoplasmic	IDHC_HUMAN	2.21414	EGCG
_IPGGIIEDSC[Carbamidomethyl (C)]VLR_	-1.43608	1.43608	1.28e-24	P49368	CCT3	T-complex protein 1 subunit gamma	TCPG_HUMAN	2.20829	EGCG
_SSGGFVWAC[Carbamidomethyl (C)]K_	-1.50283	1.50283	6.5e-13	P48735	IDH2	Isocitrate dehydrogenase [NADP], mitochondrial	IDHP_HUMAN	2.20574	EGCG
_SIC[Carbamidomethyl (C)]EVLDLER_	-1.91822	1.91822	3.39e-10	P35659	DEK	Protein DEK	DEK_HUMAN	2.20513	EGCG
_LFRPVAADGQLHTLGDLLK_	-2.85821	2.85821	0.000164714	Q9H1Y0	ATG5	Autophagy protein 5	ATG5_HUMAN	2.2015	EGCG
_IDPTLC[Carbamidomethyl (C)]R_	-1.63704	1.63704	4.57e-11	P41091	EIF2S3	Eukaryotic translation initiation factor 2 subunit 3	IF2G_HUMAN	2.20131	EGCG
_GLAPDLPEDLYHLIKK_	-1.92972	1.92972	1.03e-34	P62277	RPS13	40S ribosomal protein S13	RS13_HUMAN	2.2005	EGCG
_LFEELGK_	0.747579	0.747579	2.4e-16	P34932	HSPA4	Heat shock 70 kDa protein 4	HSP74_HUMAN	2.19658	EGCG
_SNASLTNNQNLIQSLK_	2.38276	2.38276	6.34e-07	P12270	TPR	Nucleoprotein TPR	TPR_HUMAN	2.19643	EGCG
_EANELQQWINEK_	0.833144	0.833144	2.35e-16	Q13813	SPTAN1	Spectrin alpha chain, non-erythrocytic 1	SPTN1_HUMAN	2.19391	EGCG
_ATAPVSFNYYGVVTGPSASK_	-2.3435	2.3435	4.1e-10	Q5VW32	BROX	BRO1 domain-containing protein BROX	BROX_HUMAN	2.19378	EGCG
_QVETELFPC[Carbamidomethyl (C)]LR_	-1.69885	1.69885	1.62e-10	O43488	AKR7A2	Aflatoxin B1 aldehyde reductase member 2	ARK72_HUMAN	2.19322	EGCG
_NC[Carbamidomethyl (C)]SSFLIK_	-1.5595	1.5595	0.00024019	P46779	RPL28	60S ribosomal protein L28	RL28_HUMAN	2.19301	EGCG
_LTQNADC[Carbamidomethyl (C)]VVVLDNTALNR_	-1.85849	1.85849	1.02e-08	P23258	TUBG1	Tubulin gamma-1 chain	TBG1_HUMAN	2.18926	EGCG
_LAQFDYGRK_	-1.80068	1.80068	3.46e-05	Q9NVI7	ATAD3A	ATPase family AAA domain-containing protein 3A	ATD3A_HUMAN	2.18912	EGCG
_VTNRDIIC[Carbamidomethyl (C)]QIAYAR_	-2.09139	2.09139	8.53e-14	P46777	RPL5	60S ribosomal protein L5	RL5_HUMAN	2.18807	EGCG
_WVPEITHHC[Carbamidomethyl (C)]PK_	-2.35151	2.35151	1.16e-05	P60953	CDC42	Cell division control protein 42 homolog	CDC42_HUMAN	2.18681	EGCG
_FDQLLAEEK_	1.30583	1.30583	0.000411702	P35580	MYH10	Myosin-10	MYH10_HUMAN	2.18603	EGCG
_EALGIPAAASFK_	-1.85602	1.85602	6.83e-14	P31939	ATIC	Bifunctional purine biosynthesis protein PURH	PUR9_HUMAN	2.186	EGCG
_ALGITLIK_	-1.88941	1.88941	6.95e-07	Q8N335	GPD1L	Glycerol-3-phosphate dehydrogenase 1-like protein	GPD1L_HUMAN	2.18405	EGCG
_LC[Carbamidomethyl (C)]GLLAER_	-1.81358	1.81358	5.84e-10	P14174	MIF	Macrophage migration inhibitory factor	MIF_HUMAN	2.18392	EGCG
_ASC[Carbamidomethyl (C)]LYGQLPK_	-2.17262	2.17262	2.7e-14	P09211	GSTP1	Glutathione S-transferase P	GSTP1_HUMAN	2.1818	EGCG
_LPELFETGR_	0.966238	0.966238	1.88e-10	P78318	IGBP1	Immunoglobulin-binding protein 1	IGBP1_HUMAN	2.18103	EGCG
_AANILVGENLVC[Carbamidomethyl (C)]K_	-2.51793	2.51793	0.00138368	P12931	SRC	Proto-oncogene tyrosine-protein kinase Src	SRC_HUMAN	2.17933	EGCG
_IFDIDEAEEGVK_	1.00731	1.00731	5.23e-14	P20042	EIF2S2	Eukaryotic translation initiation factor 2 subunit 2	IF2B_HUMAN	2.17705	EGCG
_LPEHC[Carbamidomethyl (C)]IEYVR_	-3.03876	3.03876	4.87e-05	Q8TBC4	UBA3	NEDD8-activating enzyme E1 catalytic subunit	UBA3_HUMAN	2.17678	EGCG
_SWDTNLIEC[Carbamidomethyl (C)]NLDQELK_	-2.56909	2.56909	4.55e-21	P46821	MAP1B	Microtubule-associated protein 1B	MAP1B_HUMAN	2.17625	EGCG
_AQGVLFDC[Carbamidomethyl (C)]DGVLWNGER_	-1.89967	1.89967	8.9e-17	Q96GD0	PDXP	Pyridoxal phosphate phosphatase	PLPP_HUMAN	2.17577	EGCG
_LASTLVHLGEYQAAVDGAR_	-1.77946	1.77946	5.35e-22	Q00610	CLTC	Clathrin heavy chain 1	CLH1_HUMAN	2.1748	EGCG
_FENLC[Carbamidomethyl (C)]K_	-1.1443	1.1443	4.69e-31	P07900	HSP90AA1	Heat shock protein HSP 90-alpha	HS90A_HUMAN	2.17457	EGCG
_RFGFPEGSVELYAEK_	-2.11482	2.11482	1.03e-14	P23396	RPS3	40S ribosomal protein S3	RS3_HUMAN	2.17319	EGCG
_SSHLPTEVIEKPPAVPVSFEFSDAKDENER_	2.63559	2.63559	2.73e-09	P46821	MAP1B	Microtubule-associated protein 1B	MAP1B_HUMAN	2.17311	EGCG
_IC[Carbamidomethyl (C)]DPYAWLEDPDSEQTK_	-1.28095	1.28095	4.92e-20	P48147	PREP	Prolyl endopeptidase	PPCE_HUMAN	2.17271	EGCG
_ELEPGDGPIAVIVC[Carbamidomethyl (C)]PTR_	-2.56704	2.56704	3.13e-08	Q86XP3	DDX42	ATP-dependent RNA helicase DDX42	DDX42_HUMAN	2.17237	EGCG
_EFDPTITDASLSLPSRR_	2.98846	2.98846	6.4e-10	Q05682	CALD1	Caldesmon	CALD1_HUMAN	2.17163	EGCG
_SEDVWLEAAR_	-1.46589	1.46589	8.24e-06	O94906	PRPF6	Pre-mRNA-processing factor 6	PRP6_HUMAN	2.17144	EGCG
_QAYEPC[Carbamidomethyl (C)]LER_	-2.65141	2.65141	0.00167611	O43795	MYO1B	Unconventional myosin-Ib	MYO1B_HUMAN	2.16972	EGCG
_A[Acetyl (Protein N-term)]SQSQGIQQLLQAEKR_	1.13028	1.13028	4.79e-16	O95670	ATP6V1G2	V-type proton ATPase subunit G 2	VATG2_HUMAN	2.16948	EGCG
_LC[Carbamidomethyl (C)]DSYEIRPGK_	-2.11346	2.11346	0.000117361	O43390	HNRNPR	Heterogeneous nuclear ribonucleoprotein R	HNRPR_HUMAN	2.16911	EGCG
_LINRPIIVFRGEHGFIGC[Carbamidomethyl (C)]R_	-2.39446	2.39446	7.51e-15	Q16658	FSCN1	Fascin	FSCN1_HUMAN	2.16831	EGCG
_GFC[Carbamidomethyl (C)]FLEYEDHK_	-2.10096	2.10096	3.38e-22	O43390	HNRNPR	Heterogeneous nuclear ribonucleoprotein R	HNRPR_HUMAN	2.1682	EGCG
_THLGEALAPLSK_	0.992114	0.992114	9.95e-22	O15240	VGF	Neurosecretory protein VGF	VGF_HUMAN	2.16746	EGCG
_QLTLSC[Carbamidomethyl (C)]PLC[Carbamidomethyl (C)]VNPVC[Carbamidomethyl (C)]R_	-1.74987	1.74987	4.27e-08	P22830	FECH	Ferrochelatase, mitochondrial	HEMH_HUMAN	2.16745	EGCG
_DFTPAELR_	0.798346	0.798346	2e-09	O00264	PGRMC1	Membrane-associated progesterone receptor component 1	PGRC1_HUMAN	2.1666	EGCG
_VPASPLPGLER_	1.54448	1.54448	5.13e-09	Q7KZI7	MARK2	Serine/threonine-protein kinase MARK2	MARK2_HUMAN	2.16578	EGCG
_TIDGQQTIIAC[Carbamidomethyl (C)]IESHQFQPK_	-1.81511	1.81511	7.8e-17	P52907	CAPZA1	F-actin-capping protein subunit alpha-1	CAZA1_HUMAN	2.16569	EGCG
_LFC[Carbamidomethyl (C)]IPVHGIR_	-3.0504	3.0504	1.71e-07	P29218	IMPA1	Inositol monophosphatase 1	IMPA1_HUMAN	2.16467	EGCG
_VLC[Carbamidomethyl (C)]ELADLQDK_	-1.53305	1.53305	4.62e-13	P17987	TCP1	T-complex protein 1 subunit alpha	TCPA_HUMAN	2.16453	EGCG
_EDSLEAGLPLQVR_	0.988365	0.988365	1.19e-17	P10645	CHGA	Chromogranin-A	CMGA_HUMAN	2.16221	EGCG
_GPFLVALGK_	-1.37245	1.37245	3.86e-08	Q96HC4	PDLIM5	PDZ and LIM domain protein 5	PDLI5_HUMAN	2.16064	EGCG
_EANLAAIIER_	1.85667	1.85667	4.29e-11	Q93045	STMN2	Stathmin-2	STMN2_HUMAN	2.15982	EGCG
_KKPFVYTQGQAVLNR_	-4.3752	4.3752	0.00642321	Q9H4A4	RNPEP	Aminopeptidase B	AMPB_HUMAN	2.15975	EGCG
_TSSAETPTIPLGSAVEAIK_	-1.09346	1.09346	4.57e-16	Q16891	IMMT	MICOS complex subunit MIC60	MIC60_HUMAN	2.15919	EGCG
_NSNLDRHNLQDFINIK_	-1.20471	1.20471	0.000156818	P46821	MAP1B	Microtubule-associated protein 1B	MAP1B_HUMAN	2.15733	EGCG
_SPELLAR_	-1.4698	1.4698	0.000189845	Q13616	CUL1	Cullin-1	CUL1_HUMAN	2.15638	EGCG
_GAGPGC[Carbamidomethyl (C)]YLAGSLTLSK_	-2.18805	2.18805	5.89e-09	P29144	TPP2	Tripeptidyl-peptidase 2	TPP2_HUMAN	2.15526	EGCG
_RFQVDPSGEIVELAK_	-2.19	2.19	0.00250399	Q9HB07	C12orf10	UPF0160 protein MYG1, mitochondrial	MYG1_HUMAN	2.15475	EGCG
_LQDAFSSIGQSC[Carbamidomethyl (C)]HLDLPQIAVVGGQSAGK_	-2.70018	2.70018	1.51e-08	P50570	DNM2	Dynamin-2	DYN2_HUMAN	2.15424	EGCG
_FNNWGGSLSLGHPFGATGC[Carbamidomethyl (C)]R_	-1.79991	1.79991	0.00150039	P55084	HADHB	Trifunctional enzyme subunit beta, mitochondrial	ECHB_HUMAN	2.15391	EGCG
_SNFGYNIPLK_	-1.74538	1.74538	8.22e-09	P25788	PSMA3	Proteasome subunit alpha type-3	PSA3_HUMAN	2.15293	EGCG
_C[Carbamidomethyl (C)]DTAVGTPDYISPEVLK_	-2.53254	2.53254	0.00685958	O75116	ROCK2	Rho-associated protein kinase 2	ROCK2_HUMAN	2.15224	EGCG
_QSSFALLGDLTK_	-3.45766	3.45766	4.98e-13	Q92973	TNPO1	Transportin-1	TNPO1_HUMAN	2.15203	EGCG
_A[Acetyl (Protein N-term)]ENDVDNELLDYEDDEVETAAGGDGAEAPAKK_	1.21709	1.21709	1.79e-15	Q13838	DDX39B	Spliceosome RNA helicase DDX39B	DX39B_HUMAN	2.15149	EGCG
_TTPTGWTLDQC[Carbamidomethyl (C)]IQTGVDNPGHPFIK_	-1.3533	1.3533	1.2e-10	P12532	CKMT1A	Creatine kinase U-type, mitochondrial	KCRU_HUMAN	2.15021	EGCG
_YVLC[Carbamidomethyl (C)]TAPR_	-2.2056	2.2056	5.65e-07	P25205	MCM3	DNA replication licensing factor MCM3	MCM3_HUMAN	2.15011	EGCG
_VLAGETLSVNDPPDVLDR_	-1.23918	1.23918	3.04e-19	Q12906	ILF3	Interleukin enhancer-binding factor 3	ILF3_HUMAN	2.1495	EGCG
_DQC[Carbamidomethyl (C)]ILITGESGAGKTEASK_	-2.44755	2.44755	0.000785571	O43795	MYO1B	Unconventional myosin-Ib	MYO1B_HUMAN	2.14934	EGCG
_GDLGIEIPAEK_	-0.929266	0.929266	1.63e-21	P14618	PKM	Pyruvate kinase PKM	KPYM_HUMAN	2.14855	EGCG
_AGAIAPC[Carbamidomethyl (C)]EVTVPAQNTGLGPEK_	-1.501	1.501	6.57e-17	Q8NHW5	RPLP0P6	60S acidic ribosomal protein P0-like	RLA0L_HUMAN	2.14625	EGCG
_GRDWNVDLIPK_	-2.13583	2.13583	1.44e-19	P31150	GDI1	Rab GDP dissociation inhibitor alpha	GDIA_HUMAN	2.14512	EGCG
_VTSLTAC[Carbamidomethyl (C)]LVDQSLR_	0.88912	0.88912	1.53e-23	P04216	THY1	Thy-1 membrane glycoprotein	THY1_HUMAN	2.14356	EGCG
_DLAYC[Carbamidomethyl (C)]VSQLPLTER_	-3.58188	3.58188	0.000404235	Q15021	NCAPD2	Condensin complex subunit 1	CND1_HUMAN	2.14301	EGCG
_LLEDSVSR_	1.05392	1.05392	5.23e-09	O75781	PALM	Paralemmin-1	PALM_HUMAN	2.14279	EGCG
_GTFLC[Carbamidomethyl (C)]DEC[Carbamidomethyl (C)]C[Carbamidomethyl (C)]SVHR_	-3.05373	3.05373	0.000170269	Q14161	GIT2	ARF GTPase-activating protein GIT2	GIT2_HUMAN	2.14265	EGCG
_EALDVLGAVLK_	-1.85303	1.85303	5.84e-20	Q92552	MRPS27	28S ribosomal protein S27, mitochondrial	RT27_HUMAN	2.14195	EGCG
_IALYETPTGWK_	-1.03186	1.03186	6.6e-13	P36871	PGM1	Phosphoglucomutase-1	PGM1_HUMAN	2.14051	EGCG
_C[Carbamidomethyl (C)]SGIASAAAAAVEAAR_	-2.60867	2.60867	7.03e-07	Q15274	QPRT	Nicotinate-nucleotide pyrophosphorylase [carboxylating]	NADC_HUMAN	2.14034	EGCG
_TIIPLISQC[Carbamidomethyl (C)]TPK_	-1.46168	1.46168	1.79e-17	P40926	MDH2	Malate dehydrogenase, mitochondrial	MDHM_HUMAN	2.14004	EGCG
_GLEEFFDDPK_	-1.03616	1.03616	1.05e-15	Q9HD33	MRPL47	39S ribosomal protein L47, mitochondrial	RM47_HUMAN	2.1391	EGCG
_ASHNNTQIQVVSASNEPLAFASC[Carbamidomethyl (C)]GTEGFR_	-1.56057	1.56057	1.27e-06	P82912	MRPS11	28S ribosomal protein S11, mitochondrial	RT11_HUMAN	2.139	EGCG
_ALQVGC[Carbamidomethyl (C)]LLR_	-1.30763	1.30763	8.71e-08	O95782	AP2A1	AP-2 complex subunit alpha-1	AP2A1_HUMAN	2.13891	EGCG
_VC[Carbamidomethyl (C)]PTTETIYNDEFYTK_	-1.78327	1.78327	3.26e-10	A0AVT1	UBA6	Ubiquitin-like modifier-activating enzyme 6	UBA6_HUMAN	2.13792	EGCG
_ALAGC[Carbamidomethyl (C)]DFLTISPK_	-2.0751	2.0751	1.5e-21	P37837	TALDO1	Transaldolase	TALDO_HUMAN	2.13706	EGCG
_VC[Carbamidomethyl (C)]EEIAIIPSKK_	-1.59939	1.59939	5.35e-20	P08708	RPS17	40S ribosomal protein S17	RS17_HUMAN	2.13666	EGCG
_SVQLSWTPGDDNNSPITK_	0.879467	0.879467	3.89e-13	Q92823	NRCAM	Neuronal cell adhesion molecule	NRCAM_HUMAN	2.13664	EGCG
_LKLEWAYGYR_	-2.49753	2.49753	1.91e-06	Q9HC35	EML4	Echinoderm microtubule-associated protein-like 4	EMAL4_HUMAN	2.13644	EGCG
_QLSEVFIQLPSRK_	0.658586	0.658586	3.71e-08	P51532	SMARCA4	Transcription activator BRG1	SMCA4_HUMAN	2.13634	EGCG
_LQPSSTSESM[Oxidation (M)]DQLLNK_	-1.25901	1.25901	1.12e-14	Q99700	ATXN2	Ataxin-2	ATX2_HUMAN	2.13619	EGCG
_DSGRGDSVSDSGSDALR_	1.17359	1.17359	4.54e-19	Q53EL6	PDCD4	Programmed cell death protein 4	PDCD4_HUMAN	2.13573	EGCG
_DLSHIGDAVVISC[Carbamidomethyl (C)]AK_	-0.877231	0.877231	3.93e-19	P12004	PCNA	Proliferating cell nuclear antigen	PCNA_HUMAN	2.1354	EGCG
_GDIFLVR_	-1.57588	1.57588	1.08e-07	P55072	VCP	Transitional endoplasmic reticulum ATPase	TERA_HUMAN	2.13527	EGCG
_DAEALSQR_	1.16489	1.16489	1.74e-12	P35580	MYH10	Myosin-10	MYH10_HUMAN	2.1351	EGCG
_KWDDPYYDIAR_	-1.91408	1.91408	3.17e-06	Q07960	ARHGAP1	Rho GTPase-activating protein 1	RHG01_HUMAN	2.13477	EGCG
_VALNVSC[Carbamidomethyl (C)]ANLLDK_	-2.87848	2.87848	8.4e-10	O75131	CPNE3	Copine-3	CPNE3_HUMAN	2.13477	EGCG
_YIIIGDTGVGK_	-2.08423	2.08423	0.00463431	P61019	RAB2A	Ras-related protein Rab-2A	RAB2A_HUMAN	2.13451	EGCG
_LGLGGNAPVSIPQQSQSVK_	1.86105	1.86105	1.17e-08	Q9H2P0	ADNP	Activity-dependent neuroprotector homeobox protein	ADNP_HUMAN	2.13433	EGCG
_VEAKPEVQSQPPR_	1.56241	1.56241	3.8e-16	Q9UN86	G3BP2	Ras GTPase-activating protein-binding protein 2	G3BP2_HUMAN	2.13421	EGCG
_DAFADAVQR_	1.65454	1.65454	2.85e-08	Q92945	KHSRP	Far upstream element-binding protein 2	FUBP2_HUMAN	2.13369	EGCG
_QADPGFFC[Carbamidomethyl (C)]R_	-1.31953	1.31953	1.83e-07	Q15126	PMVK	Phosphomevalonate kinase	PMVK_HUMAN	2.13188	EGCG
_SVFEAFGK_	-0.866092	0.866092	0.00793057	Q9UHX1	PUF60	Poly(U)-binding-splicing factor PUF60	PUF60_HUMAN	2.13072	EGCG
_EPFTFPVK_	-1.46248	1.46248	4.51e-09	Q9H0W9	C11orf54	Ester hydrolase C11orf54	CK054_HUMAN	2.12981	EGCG
_EALGGQALYPHVLVK_	-2.92015	2.92015	6.78e-06	Q9BUJ2	HNRNPUL1	Heterogeneous nuclear ribonucleoprotein U-like protein 1	HNRL1_HUMAN	2.12794	EGCG
_C[Carbamidomethyl (C)]MQLTDFILK_	-2.51232	2.51232	1.8e-12	P50914	RPL14	60S ribosomal protein L14	RL14_HUMAN	2.12624	EGCG
_KYNPTWHC[Carbamidomethyl (C)]IVGR_	-1.71795	1.71795	1.57e-29	P63167	DYNLL1	Dynein light chain 1, cytoplasmic	DYL1_HUMAN	2.12617	EGCG
_HLLIGVSSDR_	-1.58366	1.58366	1.18e-08	P36542	ATP5F1C	ATP synthase subunit gamma, mitochondrial	ATPG_HUMAN	2.12515	EGCG
_ILEDQEENPLPAALVQPHTGK_	-2.64008	2.64008	1.11e-09	O95336	PGLS	6-phosphogluconolactonase	6PGL_HUMAN	2.1224	EGCG
_TLPGSDWTPNAQFITR_	-1.85137	1.85137	6.5e-13	P56192	MARS	Methionine--tRNA ligase, cytoplasmic	SYMC_HUMAN	2.12146	EGCG
_EAGEGGEAEAPAAEGGKDEAAGGAAA_	1.35861	1.35861	4.33e-11	P29966	MARCKS	Myristoylated alanine-rich C-kinase substrate	MARCS_HUMAN	2.12075	EGCG
_FGALTAEK_	-1.04252	1.04252	4.19e-15	O95372	LYPLA2	Acyl-protein thioesterase 2	LYPA2_HUMAN	2.11907	EGCG
_A[Acetyl (Protein N-term)]EEQPQVELF_	1.61628	1.61628	6.31e-12	O00299	CLIC1	Chloride intracellular channel protein 1	CLIC1_HUMAN	2.11888	EGCG
_LC[Carbamidomethyl (C)]WFLDEAAAR_	-2.42032	2.42032	8.3e-22	O95336	PGLS	6-phosphogluconolactonase	6PGL_HUMAN	2.11551	EGCG
_LEQLELEK_	1.36615	1.36615	1.98e-09	Q9H098	FAM107B	Protein FAM107B	F107B_HUMAN	2.11438	EGCG
_FC[Carbamidomethyl (C)]EVIPGLNDTAENLLR_	-2.85604	2.85604	1.97e-20	Q9NPH2	ISYNA1	Inositol-3-phosphate synthase 1	INO1_HUMAN	2.11433	EGCG
_SEQSVAQLEEEKK_	0.870343	0.870343	7.15e-20	Q07866	KLC1	Kinesin light chain 1	KLC1_HUMAN	2.11404	EGCG
_DSTLIM[Oxidation (M)]QLLR_	1.32804	1.32804	3.32e-17	P63104	YWHAZ	14-3-3 protein zeta/delta	1433Z_HUMAN	2.11344	EGCG
_AHEILPNLVC[Carbamidomethyl (C)]C[Carbamidomethyl (C)]SAK_	-2.81855	2.81855	1.47e-13	P50990	CCT8	T-complex protein 1 subunit theta	TCPQ_HUMAN	2.11254	EGCG
_RGPC[Carbamidomethyl (C)]IIYNEDNGIIK_	-1.58877	1.58877	2.02e-18	P36578	RPL4	60S ribosomal protein L4	RL4_HUMAN	2.11175	EGCG
_LNISFPATGC[Carbamidomethyl (C)]QK_	-1.20077	1.20077	1.06e-20	P62753	RPS6	40S ribosomal protein S6	RS6_HUMAN	2.11058	EGCG
_SAGAC[Carbamidomethyl (C)]TAAAFLK_	-2.98097	2.98097	0.00514033	P28838	LAP3	Cytosol aminopeptidase	AMPL_HUMAN	2.11051	EGCG
_YVQELAAVR_	1.00679	1.00679	5.59e-07	Q14980	NUMA1	Nuclear mitotic apparatus protein 1	NUMA1_HUMAN	2.10927	EGCG
_GQC[Carbamidomethyl (C)]DLELINVC[Carbamidomethyl (C)]NENSLFK_	-3.36133	3.36133	6.83e-22	Q00610	CLTC	Clathrin heavy chain 1	CLH1_HUMAN	2.10908	EGCG
_SDIDEIVLVGGSTR_	1.02746	1.02746	1.26e-16	P11021	HSPA5	Endoplasmic reticulum chaperone BiP	BIP_HUMAN	2.10893	EGCG
_AC[Carbamidomethyl (C)]GDSTLTQITAGLDPVGR_	-1.23167	1.23167	6.55e-34	P62879	GNB2	Guanine nucleotide-binding protein G(I)/G(S)/G(T) subunit beta-2	GBB2_HUMAN	2.10886	EGCG
_ELPTAFDYVEFTR_	0.823147	0.823147	2.39e-16	Q13813	SPTAN1	Spectrin alpha chain, non-erythrocytic 1	SPTN1_HUMAN	2.10859	EGCG
_DIKWDFTPC[Carbamidomethyl (C)]K_	-2.1808	2.1808	0.000330623	P38606	ATP6V1A	V-type proton ATPase catalytic subunit A	VATA_HUMAN	2.10779	EGCG
_EGIDPTPYYWYTDQRK_	-1.91917	1.91917	1.07e-05	O43776	NARS	Asparagine--tRNA ligase, cytoplasmic	SYNC_HUMAN	2.10667	EGCG
_GVTIIGPATVGGIKPGC[Carbamidomethyl (C)]FK_	-3.07653	3.07653	0.000213024	P53396	ACLY	ATP-citrate synthase	ACLY_HUMAN	2.10636	EGCG
_DC[Carbamidomethyl (C)]LASIAR_	-2.13641	2.13641	0.00557339	Q14166	TTLL12	Tubulin--tyrosine ligase-like protein 12	TTL12_HUMAN	2.10621	EGCG
_HELLQPFNVLYEK_	-1.79549	1.79549	5.73e-23	Q9UQ80	PA2G4	Proliferation-associated protein 2G4	PA2G4_HUMAN	2.10531	EGCG
_LSC[Carbamidomethyl (C)]VPVLIFANK_	-1.6471	1.6471	0.000127334	P36405	ARL3	ADP-ribosylation factor-like protein 3	ARL3_HUMAN	2.10483	EGCG
_DLEAEHVEVEDTTLNRC[Carbamidomethyl (C)]_	-1.56173	1.56173	8.18e-18	Q9H3K6	BOLA2	BolA-like protein 2	BOLA2_HUMAN	2.10298	EGCG
_EVGAFGTPVINLGTR_	-1.89506	1.89506	1.18e-07	Q9Y223	GNE	Bifunctional UDP-N-acetylglucosamine 2-epimerase/N-acetylmannosamine kinase	GLCNE_HUMAN	2.10204	EGCG
_LNDFASTVR_	1.04379	1.04379	2.04e-20	P20674	COX5A	Cytochrome c oxidase subunit 5A, mitochondrial	COX5A_HUMAN	2.10201	EGCG
_C[Carbamidomethyl (C)]GPLIDLC[Carbamidomethyl (C)]R_	-2.63801	2.63801	0.000131191	P26639	TARS	Threonine--tRNA ligase, cytoplasmic	SYTC_HUMAN	2.10193	EGCG
_DLIDYVR_	1.03539	1.03539	4.58e-09	Q9Y3C1	NOP16	Nucleolar protein 16	NOP16_HUMAN	2.10116	EGCG
_D[Acetyl (Protein N-term)]DDIAALVVDNGSGM[Oxidation (M)]C[Carbamidomethyl (C)]K_	0.90535	0.90535	5.81e-18	P60709	ACTB	Actin, cytoplasmic 1	ACTB_HUMAN	2.10064	EGCG
_AFQYTDEHGEVC[Carbamidomethyl (C)]PAGWKPGSDTIKPNVDDSK_	-2.08959	2.08959	1.21e-08	P32119	PRDX2	Peroxiredoxin-2	PRDX2_HUMAN	2.10058	EGCG
_QVC[Carbamidomethyl (C)]PLDNREWEFQK_	-1.04861	1.04861	1.49e-11	P62877	RBX1	E3 ubiquitin-protein ligase RBX1	RBX1_HUMAN	2.10056	EGCG
_NLPIYSENIIEMYR_	-2.29782	2.29782	1.09e-12	P35580	MYH10	Myosin-10	MYH10_HUMAN	2.10051	EGCG
_PTIALC[Carbamidomethyl (C)]NTDSPLR_	-2.10204	2.10204	0.00246303	P08865	RPSA	40S ribosomal protein SA	RSSA_HUMAN	2.10019	EGCG
_TPTAPAVNLAGAR_	2.2643	2.2643	1.46e-09	Q9UQ35	SRRM2	Serine/arginine repetitive matrix protein 2	SRRM2_HUMAN	2.09913	EGCG
_TLAGDVHIVR_	-1.294	1.294	8.46e-13	Q9UBQ0	VPS29	Vacuolar protein sorting-associated protein 29	VPS29_HUMAN	2.09893	EGCG
_IVPNVLLEQGK_	-1.54951	1.54951	1.07e-15	O75390	CS	Citrate synthase, mitochondrial	CISY_HUMAN	2.09773	EGCG
_ADHQPLTEASYVNLPTIALC[Carbamidomethyl (C)]NTDSPLR_	-1.8917	1.8917	1.47e-14	P08865	RPSA	40S ribosomal protein SA	RSSA_HUMAN	2.09763	EGCG
_AKPYEGSILEADC[Carbamidomethyl (C)]DILIPAASEK_	-1.40113	1.40113	4.02e-11	P00367	GLUD1	Glutamate dehydrogenase 1, mitochondrial	DHE3_HUMAN	2.09685	EGCG
_IVFQEFR_	-2.50089	2.50089	6.56e-12	P35580	MYH10	Myosin-10	MYH10_HUMAN	2.09654	EGCG
_QEYDESGPSIVHRK_	-1.07255	1.07255	5.95e-60	P60709	ACTB	Actin, cytoplasmic 1	ACTB_HUMAN	2.0964	EGCG
_LGNNC[Carbamidomethyl (C)]VFAPADVTSEK_	-1.16327	1.16327	7.96e-11	Q99714	HSD17B10	3-hydroxyacyl-CoA dehydrogenase type-2	HCD2_HUMAN	2.09631	EGCG
_IC[Carbamidomethyl (C)]LTDHFKPLWAR_	-2.7782	2.7782	0.000355425	Q9Y3C8	UFC1	Ubiquitin-fold modifier-conjugating enzyme 1	UFC1_HUMAN	2.0958	EGCG
_VQIAVANAQELLQR_	0.907851	0.907851	1.3e-12	Q9Y5L4	TIMM13	Mitochondrial import inner membrane translocase subunit Tim13	TIM13_HUMAN	2.09556	EGCG
_AYSPELIVHPVLDSPNAVHEVEK_	-2.14052	2.14052	0.000141469	Q8IW45	NAXD	ATP-dependent (S)-NAD(P)H-hydrate dehydratase	NNRD_HUMAN	2.09555	EGCG
_GQYFGELALVTNKPR_	-1.63114	1.63114	3.79e-13	P13861	PRKAR2A	cAMP-dependent protein kinase type II-alpha regulatory subunit	KAP2_HUMAN	2.09545	EGCG
_TC[Carbamidomethyl (C)]DISFSDPDDLLNFK_	-1.75181	1.75181	1.79e-14	P61081	UBE2M	NEDD8-conjugating enzyme Ubc12	UBC12_HUMAN	2.09533	EGCG
_ELLFLSNANPSLLER_	-1.97179	1.97179	1.01e-12	P51398	DAP3	28S ribosomal protein S29, mitochondrial	RT29_HUMAN	2.09496	EGCG
_NKNPAPPIDAVEQILPTLVR_	-3.65428	3.65428	9.47e-10	P52292	KPNA2	Importin subunit alpha-1	IMA1_HUMAN	2.09471	EGCG
_YGYEIPVDMLC[Carbamidomethyl (C)]KR_	-1.63722	1.63722	1.13e-10	P60900	PSMA6	Proteasome subunit alpha type-6	PSA6_HUMAN	2.09366	EGCG
_GVNEDTYSGILDC[Carbamidomethyl (C)]AR_	-2.03676	2.03676	3.14e-10	Q9H936	SLC25A22	Mitochondrial glutamate carrier 1	GHC1_HUMAN	2.09271	EGCG
_DTDPDSKPFSLQETYEAK_	0.858187	0.858187	1.58e-12	Q9NVA2	SEPTIN11	Septin-11	SEP11_HUMAN	2.09263	EGCG
_FDGC[Carbamidomethyl (C)]YC[Carbamidomethyl (C)]DSLENLADGYK_	-2.04274	2.04274	1.67e-07	P06280	GLA	Alpha-galactosidase A	AGAL_HUMAN	2.09251	EGCG
_FVALENISC[Carbamidomethyl (C)]K_	-2.00231	2.00231	6.75e-06	Q8TAT6	NPLOC4	Nuclear protein localization protein 4 homolog	NPL4_HUMAN	2.09129	EGCG
_A[Acetyl (Protein N-term)]DFDTYDDR_	1.65523	1.65523	6.85e-10	Q15056	EIF4H	Eukaryotic translation initiation factor 4H	IF4H_HUMAN	2.09121	EGCG
_WVELTDK_	0.754897	0.754897	0.000139574	Q9UPN3	MACF1	Microtubule-actin cross-linking factor 1, isoforms 1/2/3/5	MACF1_HUMAN	2.091	EGCG
_FVDILGLR_	-2.72162	2.72162	1.37e-15	Q8WYA6	CTNNBL1	Beta-catenin-like protein 1	CTBL1_HUMAN	2.09088	EGCG
_VVAC[Carbamidomethyl (C)]NLYPFVK_	-2.65213	2.65213	4.01e-10	P31939	ATIC	Bifunctional purine biosynthesis protein PURH	PUR9_HUMAN	2.0904	EGCG
_QVVQTPNTVLSTPFR_	1.12834	1.12834	1.4e-08	Q99459	CDC5L	Cell division cycle 5-like protein	CDC5L_HUMAN	2.09011	EGCG
_GLGDC[Carbamidomethyl (C)]LVK_	-2.13171	2.13171	4.2e-23	P12236	SLC25A6	ADP/ATP translocase 3	ADT3_HUMAN	2.08969	EGCG
_LLDSSTVTHLFK_	-1.62817	1.62817	3.43e-20	P60900	PSMA6	Proteasome subunit alpha type-6	PSA6_HUMAN	2.08956	EGCG
_EC[Carbamidomethyl (C)]SLQVPEDELVSTLK_	-0.753648	0.753648	5.59e-13	P11441	UBL4A	Ubiquitin-like protein 4A	UBL4A_HUMAN	2.08802	EGCG
_TYTIANQFPLNK_	-1.13135	1.13135	2.74e-08	Q9NSD9	FARSB	Phenylalanine--tRNA ligase beta subunit	SYFB_HUMAN	2.08705	EGCG
_YIQELWR_	-1.1608	1.1608	8.13e-14	P61313	RPL15	60S ribosomal protein L15	RL15_HUMAN	2.08664	EGCG
_SVNDPPDVLDR_	-1.50109	1.50109	7.49e-08	Q12906	ILF3	Interleukin enhancer-binding factor 3	ILF3_HUMAN	2.08607	EGCG
_IDDPTDSKPEDWDKPEHIPDPDAK_	0.959793	0.959793	2.64e-27	P27797	CALR	Calreticulin	CALR_HUMAN	2.0845	EGCG
_FTFIEK_	-0.992431	0.992431	1.32e-13	P40227	CCT6A	T-complex protein 1 subunit zeta	TCPZ_HUMAN	2.08379	EGCG
_LWSLDSDEPVADIEGHTVR_	-1.32405	1.32405	2.38e-07	O43172	PRPF4	U4/U6 small nuclear ribonucleoprotein Prp4	PRP4_HUMAN	2.08271	EGCG
_GYAFITFC[Carbamidomethyl (C)]GK_	-1.73425	1.73425	1.16e-11	O43390	HNRNPR	Heterogeneous nuclear ribonucleoprotein R	HNRPR_HUMAN	2.08203	EGCG
_EFVITSLK_	-2.5483	2.5483	3.72e-05	Q9HD20	ATP13A1	Manganese-transporting ATPase 13A1	AT131_HUMAN	2.08165	EGCG
_LFPGFEIETVK_	-2.24128	2.24128	2.22e-06	P08243	ASNS	Asparagine synthetase [glutamine-hydrolyzing]	ASNS_HUMAN	2.08002	EGCG
_ASEGPAFFPGR_	-1.60507	1.60507	8.61e-10	Q9NSD9	FARSB	Phenylalanine--tRNA ligase beta subunit	SYFB_HUMAN	2.07892	EGCG
_VGLTNYAAAYC[Carbamidomethyl (C)]TGLLLAR_	-3.19452	3.19452	8.64e-37	P46777	RPL5	60S ribosomal protein L5	RL5_HUMAN	2.07884	EGCG
_AFFPC[Carbamidomethyl (C)]FDTPAVK_	-3.0581	3.0581	2.04e-10	Q9H4A4	RNPEP	Aminopeptidase B	AMPB_HUMAN	2.07787	EGCG
_ELAQQVQQVADDYGK_	-1.77541	1.77541	6.05e-12	Q92841	DDX17	Probable ATP-dependent RNA helicase DDX17	DDX17_HUMAN	2.07756	EGCG
_LFQEC[Carbamidomethyl (C)]C[Carbamidomethyl (C)]PHSTDR_	-2.2715	2.2715	6.6e-36	P61978	HNRNPK	Heterogeneous nuclear ribonucleoprotein K	HNRPK_HUMAN	2.07722	EGCG
_STGLNFNLHWR_	-1.97778	1.97778	1.12e-09	Q9NWY4	HPF1	Histone PARylation factor 1	HPF1_HUMAN	2.0769	EGCG
_FAC[Carbamidomethyl (C)]FER_	-2.20319	2.20319	6.34e-09	Q00325	SLC25A3	Phosphate carrier protein, mitochondrial	MPCP_HUMAN	2.07686	EGCG
_FYQVPVPLPDRR_	-2.14369	2.14369	8.18e-08	Q9Y2R9	MRPS7	28S ribosomal protein S7, mitochondrial	RT07_HUMAN	2.07677	EGCG
_HEPLVLFC[Carbamidomethyl (C)]ESC[Carbamidomethyl (C)]DTLTC[Carbamidomethyl (C)]R_	-1.75667	1.75667	9.14e-20	Q13263	TRIM28	Transcription intermediary factor 1-beta	TIF1B_HUMAN	2.07589	EGCG
_DINAYNC[Carbamidomethyl (C)]EEPTEKLPFPIIDDR_	-2.84664	2.84664	8.16e-15	P30041	PRDX6	Peroxiredoxin-6	PRDX6_HUMAN	2.07416	EGCG
_VREFSITDVVPYPISLR_	-1.27065	1.27065	5.29e-13	P34932	HSPA4	Heat shock 70 kDa protein 4	HSP74_HUMAN	2.07319	EGCG
_DGKLPLLLSR_	-1.14016	1.14016	5.85e-06	P49902	NT5C2	Cytosolic purine 5'-nucleotidase	5NTC_HUMAN	2.07249	EGCG
_IDIDPEETVK_	0.998294	0.998294	3.48e-13	P54727	RAD23B	UV excision repair protein RAD23 homolog B	RD23B_HUMAN	2.07128	EGCG
_VNATGPQFVSGVIVK_	-1.249	1.249	4.62e-06	Q4G0J3	LARP7	La-related protein 7	LARP7_HUMAN	2.0712	EGCG
_GGSIQTSVNALSADVLGR_	-1.60235	1.60235	9.35e-14	Q99832	CCT7	T-complex protein 1 subunit eta	TCPH_HUMAN	2.07075	EGCG
_ALVATPGK_	1.40165	1.40165	9.04e-17	P19338	NCL	Nucleolin	NUCL_HUMAN	2.07027	EGCG
_LAIKLPDDQIPK_	-1.95733	1.95733	1.74e-09	Q01813	PFKP	ATP-dependent 6-phosphofructokinase, platelet type	PFKAP_HUMAN	2.06998	EGCG
_FC[Carbamidomethyl (C)]SFSPC[Carbamidomethyl (C)]IEQVQR_	-2.2458	2.2458	7.58e-05	Q96FX7	TRMT61A	tRNA (adenine(58)-N(1))-methyltransferase catalytic subunit TRMT61A	TRM61_HUMAN	2.06971	EGCG
_GILLYGPPGC[Carbamidomethyl (C)]GK_	-1.61559	1.61559	2.27e-06	P46459	NSF	Vesicle-fusing ATPase	NSF_HUMAN	2.06908	EGCG
_KLDGFPLLR_	-1.4924	1.4924	7.73e-12	P09661	SNRPA1	U2 small nuclear ribonucleoprotein A'	RU2A_HUMAN	2.069	EGCG
_AGYPQYVSEILEK_	-4.14167	4.14167	0.000475666	P42704	LRPPRC	Leucine-rich PPR motif-containing protein, mitochondrial	LPPRC_HUMAN	2.06772	EGCG
_C[Carbamidomethyl (C)]LELFTELAEDKENYKK_	-2.17605	2.17605	1.03e-15	P07900	HSP90AA1	Heat shock protein HSP 90-alpha	HS90A_HUMAN	2.06719	EGCG
_SSGGREDLESSGLQR_	2.04473	2.04473	1.57e-16	Q9UK76	JPT1	Jupiter microtubule associated homolog 1	JUPI1_HUMAN	2.0668	EGCG
_LSYC[Carbamidomethyl (C)]GGGEALAVPFEPAR_	-2.00364	2.00364	1.12e-08	Q6P1X6	C8orf82	UPF0598 protein C8orf82	CH082_HUMAN	2.06676	EGCG
_MTILQTYFR_	1.25717	1.25717	1.32e-10	O75348	ATP6V1G1	V-type proton ATPase subunit G 1	VATG1_HUMAN	2.06651	EGCG
_ITLTC[Carbamidomethyl (C)]GR_	-0.931614	0.931614	1.06e-09	P48444	ARCN1	Coatomer subunit delta	COPD_HUMAN	2.06598	EGCG
_DRFTDILVR_	-1.92048	1.92048	3.03e-16	O43143	DHX15	Pre-mRNA-splicing factor ATP-dependent RNA helicase DHX15	DHX15_HUMAN	2.0658	EGCG
_GC[Carbamidomethyl (C)]WDSIHVVEVQEK_	-2.51863	2.51863	0.000124428	P47756	CAPZB	F-actin-capping protein subunit beta	CAPZB_HUMAN	2.06548	EGCG
_LGFGGLRAEQLFSSALC[Carbamidomethyl (C)]AAR_	-3.27902	3.27902	0.00629794	Q96GD0	PDXP	Pyridoxal phosphate phosphatase	PLPP_HUMAN	2.06542	EGCG
_YSVAVK_	-1.79588	1.79588	1.43e-09	P48735	IDH2	Isocitrate dehydrogenase [NADP], mitochondrial	IDHP_HUMAN	2.06473	EGCG
_DVC[Carbamidomethyl (C)]TELLPLIKPQGR_	-2.14306	2.14306	1.61e-10	P16152	CBR1	Carbonyl reductase [NADPH] 1	CBR1_HUMAN	2.06433	EGCG
_QLKPWC[Carbamidomethyl (C)]WYC[Carbamidomethyl (C)]NR_	-2.79175	2.79175	0.00169643	O43670	ZNF207	BUB3-interacting and GLEBS motif-containing protein ZNF207	ZN207_HUMAN	2.06287	EGCG
_IC[Carbamidomethyl (C)]PVEFNPNFVAR_	-0.968665	0.968665	2.08e-12	Q9UI30	TRMT112	Multifunctional methyltransferase subunit TRM112-like protein	TR112_HUMAN	2.06235	EGCG
_LGPLFSLLNENHR_	-2.01239	2.01239	7.23e-07	Q16401	PSMD5	26S proteasome non-ATPase regulatory subunit 5	PSMD5_HUMAN	2.0619	EGCG
_GDPQVYEELFSYSC[Carbamidomethyl (C)]PK_	-2.41575	2.41575	6.17e-16	Q9Y262	EIF3L	Eukaryotic translation initiation factor 3 subunit L	EIF3L_HUMAN	2.06153	EGCG
_QSIWTSTISSHLATK_	-1.68142	1.68142	0.00958119	P09417	QDPR	Dihydropteridine reductase	DHPR_HUMAN	2.06146	EGCG
_NPAVLSAASFDGR_	-0.842025	0.842025	4.34e-09	O94979	SEC31A	Protein transport protein Sec31A	SC31A_HUMAN	2.06132	EGCG
_GFGHIGIAVPDVYSAC[Carbamidomethyl (C)]K_	-0.855125	0.855125	5.04e-16	Q04760	GLO1	Lactoylglutathione lyase	LGUL_HUMAN	2.06038	EGCG
_ITQDIFQQLLKR_	-2.22533	2.22533	4.55e-10	P56192	MARS	Methionine--tRNA ligase, cytoplasmic	SYMC_HUMAN	2.05999	EGCG
_IC[Carbamidomethyl (C)]LQPPPTSR_	-2.24292	2.24292	5.65e-09	P26640	VARS	Valine--tRNA ligase	SYVC_HUMAN	2.05986	EGCG
_KLDDTDPVPR_	1.30791	1.30791	2.66e-10	O95721	SNAP29	Synaptosomal-associated protein 29	SNP29_HUMAN	2.05962	EGCG
_ILHC[Carbamidomethyl (C)]LGLAEEIQK_	-1.96768	1.96768	8.07e-11	P53004	BLVRA	Biliverdin reductase A	BIEA_HUMAN	2.05941	EGCG
_TQTPPVSPAPQPTEERLPSSPVYEDAASFK_	2.1437	2.1437	2.68e-09	Q14247	CTTN	Src substrate cortactin	SRC8_HUMAN	2.05894	EGCG
_LIVEPPLPQEK_	1.36018	1.36018	3.03e-05	Q14687	GSE1	Genetic suppressor element 1	GSE1_HUMAN	2.05877	EGCG
_GSLDYRPLTTADPIDEHR_	-2.55136	2.55136	0.00160012	O00139	KIF2A	Kinesin-like protein KIF2A	KIF2A_HUMAN	2.05814	EGCG
_C[Carbamidomethyl (C)]LVLTGFGGYDK_	-2.20166	2.20166	1.69e-14	Q99536	VAT1	Synaptic vesicle membrane protein VAT-1 homolog	VAT1_HUMAN	2.05728	EGCG
_ILDAVVAQEPLHR_	-1.84394	1.84394	3.96e-14	Q15029	EFTUD2	116 kDa U5 small nuclear ribonucleoprotein component	U5S1_HUMAN	2.05679	EGCG
_LLQDFNR_	-2.94569	2.94569	0.00394811	P78527	PRKDC	DNA-dependent protein kinase catalytic subunit	PRKDC_HUMAN	2.0567	EGCG
_EHALLAYTLGVK_	-2.01514	2.01514	4.75e-35	P68104	EEF1A1	Elongation factor 1-alpha 1	EF1A1_HUMAN	2.05612	EGCG
_LLDYLVIVGAR_	-2.5354	2.5354	5.81e-06	Q8WXG6	MADD	MAP kinase-activating death domain protein	MADD_HUMAN	2.05586	EGCG
_GLWGPVHELGR_	-1.76593	1.76593	0.00770477	Q9Y4C2	TCAF1	TRPM8 channel-associated factor 1	TCAF1_HUMAN	2.05534	EGCG
_FGEGVSSPK_	0.838412	0.838412	1.16e-13	O15240	VGF	Neurosecretory protein VGF	VGF_HUMAN	2.05521	EGCG
_VAC[Carbamidomethyl (C)]IGAWHPAR_	-1.66055	1.66055	6.07e-25	P39023	RPL3	60S ribosomal protein L3	RL3_HUMAN	2.05416	EGCG
_ILALDC[Carbamidomethyl (C)]GLK_	-2.81372	2.81372	0.00574724	P27708	CAD	CAD protein	PYR1_HUMAN	2.05387	EGCG
_C[Carbamidomethyl (C)]ESAFLSK_	-0.942088	0.942088	1.88e-14	P83731	RPL24	60S ribosomal protein L24	RL24_HUMAN	2.05334	EGCG
_NLADC[Carbamidomethyl (C)]LR_	-2.13848	2.13848	8.8e-05	P49721	PSMB2	Proteasome subunit beta type-2	PSB2_HUMAN	2.05331	EGCG
_TSASIILR_	-1.10185	1.10185	8.03e-14	P17987	TCP1	T-complex protein 1 subunit alpha	TCPA_HUMAN	2.05299	EGCG
_SGAELALDYLC[Carbamidomethyl (C)]R_	-2.00058	2.00058	5.28e-13	Q9BRJ6	C7orf50	Uncharacterized protein C7orf50	CG050_HUMAN	2.05288	EGCG
_EAPASVVPFVR_	1.10815	1.10815	4.27e-08	Q53GS9	USP39	U4/U6.U5 tri-snRNP-associated protein 2	SNUT2_HUMAN	2.05199	EGCG
_RNLADC[Carbamidomethyl (C)]LR_	-2.4739	2.4739	0.00186648	P49721	PSMB2	Proteasome subunit beta type-2	PSB2_HUMAN	2.05195	EGCG
_SNDLAVLDASNQISVYK_	-2.28481	2.28481	4.02e-07	O95163	ELP1	Elongator complex protein 1	ELP1_HUMAN	2.051	EGCG
_RIILLVK_	-1.71806	1.71806	2.44e-16	P52209	PGD	6-phosphogluconate dehydrogenase, decarboxylating	6PGD_HUMAN	2.051	EGCG
_NDNQILSEIVEAK_	1.57368	1.57368	1.55e-06	O60502	OGA	Protein O-GlcNAcase	OGA_HUMAN	2.05069	EGCG
_TFIPHLESLGK_	-2.999	2.999	0.00977848	Q9H5Q4	TFB2M	Dimethyladenosine transferase 2, mitochondrial	TFB2M_HUMAN	2.04975	EGCG
_SLDIVC[Carbamidomethyl (C)]KPVPFFLR_	-2.29283	2.29283	0.00201878	Q9P015	MRPL15	39S ribosomal protein L15, mitochondrial	RM15_HUMAN	2.04953	EGCG
_LVENC[Carbamidomethyl (C)]VC[Carbamidomethyl (C)]LLR_	-1.88037	1.88037	4.03e-06	O60716	CTNND1	Catenin delta-1	CTND1_HUMAN	2.04825	EGCG
_VASLEESEGNKQDLK_	0.954482	0.954482	1.62e-21	Q07065	CKAP4	Cytoskeleton-associated protein 4	CKAP4_HUMAN	2.04799	EGCG
_KLEEVVQILGDK_	-1.50791	1.50791	6.2e-10	Q9BY32	ITPA	Inosine triphosphate pyrophosphatase	ITPA_HUMAN	2.04751	EGCG
_DDEEEDPLDQLISR_	1.46934	1.46934	7.23e-08	Q9NYJ1	COA4	Cytochrome c oxidase assembly factor 4 homolog, mitochondrial	COA4_HUMAN	2.04658	EGCG
_YDGIILPGK_	-1.01443	1.01443	5.39e-22	P62913	RPL11	60S ribosomal protein L11	RL11_HUMAN	2.04654	EGCG
_NNLAGAEELFAR_	-0.804477	0.804477	2.48e-17	Q00610	CLTC	Clathrin heavy chain 1	CLH1_HUMAN	2.04595	EGCG
_EGVVEC[Carbamidomethyl (C)]SFVK_	-1.5867	1.5867	6.65e-21	P40926	MDH2	Malate dehydrogenase, mitochondrial	MDHM_HUMAN	2.04577	EGCG
_NNWEVSALSR_	-1.93201	1.93201	1.83e-12	P78527	PRKDC	DNA-dependent protein kinase catalytic subunit	PRKDC_HUMAN	2.04456	EGCG
_DLLEPGC[Carbamidomethyl (C)]SVLLNHK_	-1.96089	1.96089	2.01e-13	P62191	PSMC1	26S proteasome regulatory subunit 4	PRS4_HUMAN	2.04431	EGCG
_DRDYSDHPSGGSYR_	1.99277	1.99277	1.12e-05	P38159	RBMX	RNA-binding motif protein, X chromosome	RBMX_HUMAN	2.04423	EGCG
_VQLVGLDEESSEFIC[Carbamidomethyl (C)]R_	-1.84563	1.84563	4.49e-11	P61962	DCAF7	DDB1- and CUL4-associated factor 7	DCAF7_HUMAN	2.04393	EGCG
_TLEEAVGNIVK_	-1.50913	1.50913	5.4e-06	Q9Y678	COPG1	Coatomer subunit gamma-1	COPG1_HUMAN	2.04374	EGCG
_SPDGAHLTWEPPSVTSGK_	-0.653189	0.653189	0.0034194	P51610	HCFC1	Host cell factor 1	HCFC1_HUMAN	2.04309	EGCG
_ALDEGDIALLK_	1.45773	1.45773	1.48e-11	P35998	PSMC2	26S proteasome regulatory subunit 7	PRS7_HUMAN	2.04282	EGCG
_VINIDFRDPEESK_	-1.65269	1.65269	7.43e-16	P48147	PREP	Prolyl endopeptidase	PPCE_HUMAN	2.0424	EGCG
_LFGYEPTIYYPK_	-2.60065	2.60065	1.38e-16	Q8NCW5	NAXE	NAD(P)H-hydrate epimerase	NNRE_HUMAN	2.04227	EGCG
_LC[Carbamidomethyl (C)]QDLPC[Carbamidomethyl (C)]FSR_	-1.62614	1.62614	8.66e-09	O14929	HAT1	Histone acetyltransferase type B catalytic subunit	HAT1_HUMAN	2.04139	EGCG
_VLPTIPEEEAK_	3.59011	3.59011	2.24e-10	P30041	PRDX6	Peroxiredoxin-6	PRDX6_HUMAN	2.0413	EGCG
_AVNYFSK_	-1.7157	1.7157	4.89e-16	Q00610	CLTC	Clathrin heavy chain 1	CLH1_HUMAN	2.04111	EGCG
_VNIVPVIAK_	-0.986232	0.986232	0.00184938	Q9UHD8	SEPTIN9	Septin-9	SEPT9_HUMAN	2.03999	EGCG
_LNYVPLEK_	1.18589	1.18589	1.36e-07	Q7L014	DDX46	Probable ATP-dependent RNA helicase DDX46	DDX46_HUMAN	2.03968	EGCG
_EC[Carbamidomethyl (C)]PAIDYTR_	-0.862778	0.862778	7e-07	Q9Y3A3	MOB4	MOB-like protein phocein	PHOCN_HUMAN	2.03842	EGCG
_WLC[Carbamidomethyl (C)]TGDIGEFEPDGC[Carbamidomethyl (C)]LK_	-3.04442	3.04442	7.55e-06	O95573	ACSL3	Long-chain-fatty-acid--CoA ligase 3	ACSL3_HUMAN	2.03761	EGCG
_SFYGDLDSPLPK_	0.940397	0.940397	3.06e-07	Q5TF21	SOGA3	Protein SOGA3	SOGA3_HUMAN	2.03738	EGCG
_C[Carbamidomethyl (C)]LSSLKDER_	-2.45269	2.45269	0.00880635	P52209	PGD	6-phosphogluconate dehydrogenase, decarboxylating	6PGD_HUMAN	2.03699	EGCG
_TVNELQNLSSAEVVVPR_	0.927849	0.927849	8.15e-16	O00425	IGF2BP3	Insulin-like growth factor 2 mRNA-binding protein 3	IF2B3_HUMAN	2.03676	EGCG
_VIEPGC[Carbamidomethyl (C)]VR_	-0.668056	0.668056	6.38e-06	O60884	DNAJA2	DnaJ homolog subfamily A member 2	DNJA2_HUMAN	2.03622	EGCG
_KC[Carbamidomethyl (C)]PFTGNVSIR_	-2.74179	2.74179	2.33e-16	P62280	RPS11	40S ribosomal protein S11	RS11_HUMAN	2.03489	EGCG
_ESSPLYSPTFSDSTSAVK_	1.8305	1.8305	3.09e-08	P46821	MAP1B	Microtubule-associated protein 1B	MAP1B_HUMAN	2.03475	EGCG
_ILFLDPSGK_	0.792043	0.792043	2.25e-19	O95881	TXNDC12	Thioredoxin domain-containing protein 12	TXD12_HUMAN	2.03473	EGCG
_FSVPVQHFC[Carbamidomethyl (C)]GGNPSTPIQVQ_	-1.26984	1.26984	2.97e-08	Q99829	CPNE1	Copine-1	CPNE1_HUMAN	2.03451	EGCG
_YLAEVAC[Carbamidomethyl (C)]GDDRK_	-1.41285	1.41285	1.28e-37	P27348	YWHAQ	14-3-3 protein theta	1433T_HUMAN	2.03432	EGCG
_WC[Carbamidomethyl (C)]TDVFDK_	-2.84088	2.84088	0.000356413	O43301	HSPA12A	Heat shock 70 kDa protein 12A	HS12A_HUMAN	2.03327	EGCG
_FHDFLGDSW_	1.99766	1.99766	3.16e-12	P30041	PRDX6	Peroxiredoxin-6	PRDX6_HUMAN	2.03317	EGCG
_TPQAPASANLVGPR_	2.95494	2.95494	5.75e-09	Q9UQ35	SRRM2	Serine/arginine repetitive matrix protein 2	SRRM2_HUMAN	2.03285	EGCG
_AGKPVIC[Carbamidomethyl (C)]ATQMLESMIK_	-3.3753	3.3753	5.67e-22	P14618	PKM	Pyruvate kinase PKM	KPYM_HUMAN	2.03283	EGCG
_EVGEAFTILSDPK_	1.95524	1.95524	1.71e-06	Q99615	DNAJC7	DnaJ homolog subfamily C member 7	DNJC7_HUMAN	2.03173	EGCG
_DVFSPIGER_	-1.60618	1.60618	7.71e-11	P55786	NPEPPS	Puromycin-sensitive aminopeptidase	PSA_HUMAN	2.03164	EGCG
_LC[Carbamidomethyl (C)]DLLGVPRPQLVPQPGAC[Carbamidomethyl (C)]_	-2.04429	2.04429	7.88e-06	Q9BTW9	TBCD	Tubulin-specific chaperone D	TBCD_HUMAN	2.03162	EGCG
_SGTLGHPGSLDETTYER_	0.844966	0.844966	7.35e-12	Q16595	FXN	Frataxin, mitochondrial	FRDA_HUMAN	2.03148	EGCG
_IAEPSVC[Carbamidomethyl (C)]GR_	-1.64702	1.64702	9.06e-06	P33991	MCM4	DNA replication licensing factor MCM4	MCM4_HUMAN	2.03106	EGCG
_APLATGEDDDDEVPDLVENFDEASKNEAN_	2.723	2.723	3.02e-10	P20290	BTF3	Transcription factor BTF3	BTF3_HUMAN	2.03072	EGCG
_KNPQAVLDVLK_	2.56454	2.56454	0.00365857	Q13177	PAK2	Serine/threonine-protein kinase PAK 2	PAK2_HUMAN	2.03058	EGCG
_DKWSPALQIR_	-2.14513	2.14513	1.97e-24	P61088	UBE2N	Ubiquitin-conjugating enzyme E2 N	UBE2N_HUMAN	2.02998	EGCG
_ELVNLIDNHQVTVISGETGC[Carbamidomethyl (C)]GK_	-1.50829	1.50829	2.93e-06	Q9H2U1	DHX36	ATP-dependent DNA/RNA helicase DHX36	DHX36_HUMAN	2.02897	EGCG
_DIGEGNLSTAAAAALAAAAVK_	2.15941	2.15941	4.07e-14	Q8TAQ2	SMARCC2	SWI/SNF complex subunit SMARCC2	SMRC2_HUMAN	2.02847	EGCG
_VINIDFRDPEESKWK_	-2.31334	2.31334	1.02e-12	P48147	PREP	Prolyl endopeptidase	PPCE_HUMAN	2.02751	EGCG
_GGYIGSTYFER_	-0.829122	0.829122	4.45e-07	P61081	UBE2M	NEDD8-conjugating enzyme Ubc12	UBC12_HUMAN	2.02738	EGCG
_IVLAAAGGVSHDELLDLAK_	-1.55195	1.55195	1.22e-10	O75439	PMPCB	Mitochondrial-processing peptidase subunit beta	MPPB_HUMAN	2.02697	EGCG
_IIQLLDDYPK_	-2.28751	2.28751	3.42e-17	Q8NHW5	RPLP0P6	60S acidic ribosomal protein P0-like	RLA0L_HUMAN	2.02671	EGCG
_NVQISDSPFR_	1.61766	1.61766	0.00745206	Q9H2U2	PPA2	Inorganic pyrophosphatase 2, mitochondrial	IPYR2_HUMAN	2.02401	EGCG
_SFQGDDSDLLLK_	0.885003	0.885003	2.34e-07	Q9UPQ0	LIMCH1	LIM and calponin homology domains-containing protein 1	LIMC1_HUMAN	2.02315	EGCG
_VC[Carbamidomethyl (C)]NYGLTFTQK_	-0.924315	0.924315	2.58e-11	Q9Y277	VDAC3	Voltage-dependent anion-selective channel protein 3	VDAC3_HUMAN	2.02313	EGCG
_IATGSFLK_	-1.83564	1.83564	8.5e-16	P22234	PAICS	Multifunctional protein ADE2	PUR6_HUMAN	2.02256	EGCG
_TLLVADPR_	-1.34159	1.34159	6.55e-15	P62249	RPS16	40S ribosomal protein S16	RS16_HUMAN	2.02199	EGCG
_DQQEAALVDMVNDGVEDLRC[Carbamidomethyl (C)]K_	-2.27686	2.27686	5.03e-10	P09211	GSTP1	Glutathione S-transferase P	GSTP1_HUMAN	2.02173	EGCG
_YRGFTIPEAFR_	-1.78194	1.78194	1.33e-12	O00299	CLIC1	Chloride intracellular channel protein 1	CLIC1_HUMAN	2.02171	EGCG
_QTESLESLLSK_	0.818782	0.818782	1.33e-13	Q07065	CKAP4	Cytoskeleton-associated protein 4	CKAP4_HUMAN	2.02168	EGCG
_ALEHFTDLYDIKR_	-1.98622	1.98622	8.67e-17	Q00610	CLTC	Clathrin heavy chain 1	CLH1_HUMAN	2.02166	EGCG
_AQHVFQHAVPQEGKPITNQK_	-3.37739	3.37739	0.00646097	Q13867	BLMH	Bleomycin hydrolase	BLMH_HUMAN	2.02155	EGCG
_YISLIYTNYEAGKDDYVK_	-2.16542	2.16542	1.17e-29	P09211	GSTP1	Glutathione S-transferase P	GSTP1_HUMAN	2.02144	EGCG
_LLSVVPVPEGYSVK_	-1.9231	1.9231	6.47e-08	Q9GZN8	C20orf27	UPF0687 protein C20orf27	CT027_HUMAN	2.02102	EGCG
_KLTGGANWQPK_	1.90475	1.90475	4.81e-08	O60641	SNAP91	Clathrin coat assembly protein AP180	AP180_HUMAN	2.02084	EGCG
_C[Carbamidomethyl (C)]PLPRPWALTFSYGR_	-1.20926	1.20926	6.27e-07	P09972	ALDOC	Fructose-bisphosphate aldolase C	ALDOC_HUMAN	2.0207	EGCG
_DLSEELEAL_	1.36921	1.36921	7.81e-18	P35580	MYH10	Myosin-10	MYH10_HUMAN	2.02047	EGCG
_VAHSFNC[Carbamidomethyl (C)]TPIEGMLSHQLK_	-0.934674	0.934674	5.13e-13	Q9UQ80	PA2G4	Proliferation-associated protein 2G4	PA2G4_HUMAN	2.02025	EGCG
_YLQWEIGNK_	-0.99623	0.99623	3.15e-07	Q7L0Y3	TRMT10C	tRNA methyltransferase 10 homolog C	TM10C_HUMAN	2.01924	EGCG
_QVISLQTK_	-1.39825	1.39825	0.000540101	P52701	MSH6	DNA mismatch repair protein Msh6	MSH6_HUMAN	2.01894	EGCG
_TGYAFVDC[Carbamidomethyl (C)]PDESWALK_	-1.72527	1.72527	1.19e-12	O00425	IGF2BP3	Insulin-like growth factor 2 mRNA-binding protein 3	IF2B3_HUMAN	2.01822	EGCG
_LGAFFLER_	1.11117	1.11117	1.18e-10	Q9BRX5	GINS3	DNA replication complex GINS protein PSF3	PSF3_HUMAN	2.01758	EGCG
_GFPTIYFSPANKK_	0.630795	0.630795	8.46e-17	P30101	PDIA3	Protein disulfide-isomerase A3	PDIA3_HUMAN	2.01719	EGCG
_VLQALEGLK_	0.752684	0.752684	2.76e-23	P39019	RPS19	40S ribosomal protein S19	RS19_HUMAN	2.0171	EGCG
_APLATGEDDDDEVPDLVENFDEASK_	2.22877	2.22877	3.69e-15	P20290	BTF3	Transcription factor BTF3	BTF3_HUMAN	2.01688	EGCG
_RIATGSFLK_	-1.73272	1.73272	9.84e-07	P22234	PAICS	Multifunctional protein ADE2	PUR6_HUMAN	2.01678	EGCG
_EAALVQQEEEK_	2.178	2.178	1.56e-07	Q15020	SART3	Squamous cell carcinoma antigen recognized by T-cells 3	SART3_HUMAN	2.01602	EGCG
_STTTGHLIYK_	-1.75158	1.75158	7.51e-49	P68104	EEF1A1	Elongation factor 1-alpha 1	EF1A1_HUMAN	2.01568	EGCG
_VVFVFGPDKK_	-1.63562	1.63562	4.18e-17	P30041	PRDX6	Peroxiredoxin-6	PRDX6_HUMAN	2.01512	EGCG
_ENIFAIQTLK_	-1.74981	1.74981	3.46e-07	O95208	EPN2	Epsin-2	EPN2_HUMAN	2.0148	EGCG
_ILNDLSSDAPGVPR_	1.41974	1.41974	5.28e-07	P16220	CREB1	Cyclic AMP-responsive element-binding protein 1	CREB1_HUMAN	2.01462	EGCG
_LIASYC[Carbamidomethyl (C)]NVGDIEGASK_	-1.94854	1.94854	1.29e-10	P42704	LRPPRC	Leucine-rich PPR motif-containing protein, mitochondrial	LPPRC_HUMAN	2.01462	EGCG
_KLDELYGTWR_	-1.5901	1.5901	5.37e-20	P36578	RPL4	60S ribosomal protein L4	RL4_HUMAN	2.0139	EGCG
_SISLYYTGEK_	1.37516	1.37516	5.38e-09	P19338	NCL	Nucleolin	NUCL_HUMAN	2.01369	EGCG
_SLDNFFAK_	0.758116	0.758116	0.000461473	Q9UKY7	CDV3	Protein CDV3 homolog	CDV3_HUMAN	2.01356	EGCG
_TPLIDLC[Carbamidomethyl (C)]DGQADQAAK_	-2.07613	2.07613	1.19e-05	Q9NZB2	FAM120A	Constitutive coactivator of PPAR-gamma-like protein 1	F120A_HUMAN	2.01351	EGCG
_WFVTC[Carbamidomethyl (C)]VR_	-3.04662	3.04662	4.56e-11	P26640	VARS	Valine--tRNA ligase	SYVC_HUMAN	2.01299	EGCG
_SC[Carbamidomethyl (C)]YLSSLDLLLEHR_	-3.18099	3.18099	4.52e-11	Q9BQ69	MACROD1	ADP-ribose glycohydrolase MACROD1	MACD1_HUMAN	2.01292	EGCG
_C[Carbamidomethyl (C)]DPAGYYC[Carbamidomethyl (C)]GFK_	-1.61068	1.61068	6.87e-13	P60900	PSMA6	Proteasome subunit alpha type-6	PSA6_HUMAN	2.0127	EGCG
_FIQFEPEEDIK_	-2.19861	2.19861	0.00805125	Q9NUQ7	UFSP2	Ufm1-specific protease 2	UFSP2_HUMAN	2.01247	EGCG
_VGDQILLAIK_	-1.1591	1.1591	6.58e-11	Q6P1L8	MRPL14	39S ribosomal protein L14, mitochondrial	RM14_HUMAN	2.0117	EGCG
_LAPLNEGGTAELLNK_	1.23448	1.23448	4.75e-06	Q9NQ48	LZTFL1	Leucine zipper transcription factor-like protein 1	LZTL1_HUMAN	2.01045	EGCG
_FLQDYFDGNLKR_	0.694728	0.694728	5.09e-20	P30101	PDIA3	Protein disulfide-isomerase A3	PDIA3_HUMAN	2.01015	EGCG
_GLQEAAEERESAREEEEAEQER_	1.40971	1.40971	1.29e-15	O15240	VGF	Neurosecretory protein VGF	VGF_HUMAN	2.01001	EGCG
_GFKDQIYDIFQK_	-1.55796	1.55796	3.05e-26	P60842	EIF4A1	Eukaryotic initiation factor 4A-I	IF4A1_HUMAN	2.00946	EGCG
_ISVNDFIIK_	-2.31925	2.31925	6.17e-11	P10515	DLAT	Dihydrolipoyllysine-residue acetyltransferase component of pyruvate dehydrogenase complex, mitochondrial	ODP2_HUMAN	2.00937	EGCG
_AGQAVDDFIEK_	-1.54411	1.54411	2.09e-16	P52209	PGD	6-phosphogluconate dehydrogenase, decarboxylating	6PGD_HUMAN	2.00842	EGCG
_TPALVFEHVNNTDFK_	-1.73532	1.73532	3.2e-10	P68400	CSNK2A1	Casein kinase II subunit alpha	CSK21_HUMAN	2.00802	EGCG
_AGLSQSLFER_	-2.23352	2.23352	5.71e-06	Q92900	UPF1	Regulator of nonsense transcripts 1	RENT1_HUMAN	2.00781	EGCG
_GDFC[Carbamidomethyl (C)]IQVGR_	-0.996323	0.996323	1.82e-19	P22392	NME2	Nucleoside diphosphate kinase B	NDKB_HUMAN	2.00691	EGCG
_A[Acetyl (Protein N-term)]GVFPYR_	0.855021	0.855021	1.5e-07	Q6P2Q9	PRPF8	Pre-mRNA-processing-splicing factor 8	PRP8_HUMAN	2.00438	EGCG
_EVFEDAAEIR_	0.821724	0.821724	2.4e-14	P19338	NCL	Nucleolin	NUCL_HUMAN	2.00397	EGCG
_SVIDTSTIVR_	1.12013	1.12013	1.83e-07	O43815	STRN	Striatin	STRN_HUMAN	2.00355	EGCG
_NINLPEIPR_	0.902318	0.902318	7.45e-11	P59780	AP3S2	AP-3 complex subunit sigma-2	AP3S2_HUMAN	2.00354	EGCG
_LTAFVNTLNGK_	1.33937	1.33937	1.52e-07	P55036	PSMD4	26S proteasome non-ATPase regulatory subunit 4	PSMD4_HUMAN	2.00205	EGCG
_TVFAEHISDEC[Carbamidomethyl (C)]K_	-3.29944	3.29944	1.92e-26	P39023	RPL3	60S ribosomal protein L3	RL3_HUMAN	2.00191	EGCG

## Sheet: Supplementary Data 3
Peptide Sequence	avg_log2_ratio	absolute_avg_log2_ratio	qvalue	uni_prot_ids	genes	protein_descriptions	protein_names	LiP_Quant_score	compound
_KTGQAPGYSYTAANK_	-1.49991	1.49991	9.00593e-12	P99999	CYCS	Cytochrome c	CYC_HUMAN	3.39377	Baicalein
_TGQAPGYSYTAANK_	-1.48283	1.48283	2.3153e-12	P99999	CYCS	Cytochrome c	CYC_HUMAN	3.20657	Baicalein
_GPC[Carbamidomethyl (C)]IIYNEDNGIIK_	-1.95975	1.95975	1.22192e-07	P36578	RPL4	60S ribosomal protein L4	RL4_HUMAN	3.02651	Baicalein
_M[Oxidation (M)]DATANDVPSDR_	1.47618	1.47618	1.44161e-08	P13667	PDIA4	Protein disulfide-isomerase A4	PDIA4_HUMAN	3.00332	Baicalein
_M[Oxidation (M)]VIPGGIDVHTR_	1.52398	1.52398	8.39498e-10	Q16555	DPYSL2	Dihydropyrimidinase-related protein 2	DPYL2_HUMAN	2.89349	Baicalein
_SQETEC[Carbamidomethyl (C)]TYFSTPLLLGKK_	-1.64763	1.64763	4.49323e-21	P40926	MDH2	Malate dehydrogenase, mitochondrial	MDHM_HUMAN	2.85125	Baicalein
_M[Oxidation (M)]ISDAIPELK_	1.25733	1.25733	2.35075e-09	P40926	MDH2	Malate dehydrogenase, mitochondrial	MDHM_HUMAN	2.76418	Baicalein
_ALAELFGLLVK_	-2.49504	2.49504	4.14315e-09	Q7Z6Z7	HUWE1	E3 ubiquitin-protein ligase HUWE1	HUWE1_HUMAN	2.71813	Baicalein
_REPLPSR_	0.823965	0.823965	1.64939e-07	P38159	RBMX	RNA-binding motif protein, X chromosome	RBMX_HUMAN	2.68565	Baicalein
_GQYFGELALVTNKPR_	-1.4918	1.4918	4.98848e-11	P31323	PRKAR2B	cAMP-dependent protein kinase type II-beta regulatory subunit	KAP3_HUMAN	2.67328	Baicalein
_SIC[Carbamidomethyl (C)]EVLDLER_	-1.43667	1.43667	9.97428e-10	P35659	DEK	Protein DEK	DEK_HUMAN	2.66727	Baicalein
_GFC[Carbamidomethyl (C)]FLEYEDHK_	-1.21585	1.21585	1.5565e-15	O43390	HNRNPR	Heterogeneous nuclear ribonucleoprotein R	HNRPR_HUMAN	2.65817	Baicalein
_GYGFVHFETQEAAER_	-0.808726	0.808726	1.09293e-09	P11940	PABPC1	Polyadenylate-binding protein 1	PABP1_HUMAN	2.65394	Baicalein
_APVQPQQSPAAAPGGTDEK_	0.721652	0.721652	7.93098e-11	Q13200	PSMD2	26S proteasome non-ATPase regulatory subunit 2	PSMD2_HUMAN	2.62138	Baicalein
_GPAVGIDLGTTYSC[Carbamidomethyl (C)]VGVFQHGK_	-1.15341	1.15341	4.76201e-23	P11142	HSPA8	Heat shock cognate 71 kDa protein	HSP7C_HUMAN	2.615	Baicalein
_GPDWILGEIK_	-1.4846	1.4846	4.20526e-05	P49821	NDUFV1	NADH dehydrogenase [ubiquinone] flavoprotein 1, mitochondrial	NDUV1_HUMAN	2.61344	Baicalein
_GFGFVC[Carbamidomethyl (C)]FSSPEEATK_	-1.34181	1.34181	5.65879e-09	P11940	PABPC1	Polyadenylate-binding protein 1	PABP1_HUMAN	2.60558	Baicalein
_DVFISAAERDVYTGDALR_	-1.49632	1.49632	1.87556e-09	P20618	PSMB1	Proteasome subunit beta type-1	PSB1_HUMAN	2.59257	Baicalein
_RGPC[Carbamidomethyl (C)]IIYNEDNGIIK_	-1.23351	1.23351	7.23679e-19	P36578	RPL4	60S ribosomal protein L4	RL4_HUMAN	2.57425	Baicalein
_ITPSYVAFTPEGER_	0.564463	0.564463	1.22279e-07	P11021	HSPA5	Endoplasmic reticulum chaperone BiP	BIP_HUMAN	2.5628	Baicalein
_EEPSVAPSSTGK_	1.54206	1.54206	0.00946877	Q8N183	NDUFAF2	NADH dehydrogenase [ubiquinone] 1 alpha subcomplex assembly factor 2	NDUF2_HUMAN	2.56019	Baicalein
_C[Carbamidomethyl (C)]LVLTGFGGYDK_	-1.68153	1.68153	0.000319474	Q99536	VAT1	Synaptic vesicle membrane protein VAT-1 homolog	VAT1_HUMAN	2.55216	Baicalein
_EALC[Carbamidomethyl (C)]GC[Carbamidomethyl (C)]TVNVPTLDGR_	-1.20088	1.20088	1.55985e-06	P25685	DNAJB1	DnaJ homolog subfamily B member 1	DNJB1_HUMAN	2.54453	Baicalein
_C[Carbamidomethyl (C)]DVDIRK_	-0.81283	0.81283	7.58858e-15	P60709	ACTB	Actin, cytoplasmic 1	ACTB_HUMAN	2.54405	Baicalein
_C[Carbamidomethyl (C)]EGINISGNFYR_	-2.51869	2.51869	1.47242e-07	P40429	RPL13A	60S ribosomal protein L13a	RL13A_HUMAN	2.53758	Baicalein
_YC[Carbamidomethyl (C)]PNSVLVIIDVKPK_	-1.28428	1.28428	1.42503e-09	P51665	PSMD7	26S proteasome non-ATPase regulatory subunit 7	PSMD7_HUMAN	2.5203	Baicalein
_GVPAFFR_	-2.34677	2.34677	6.31838e-10	Q9H0D6	XRN2	5'-3' exoribonuclease 2	XRN2_HUMAN	2.51396	Baicalein
_TIAEC[Carbamidomethyl (C)]LADELINAAK_	-1.37789	1.37789	7.54303e-17	P46782	RPS5	40S ribosomal protein S5	RS5_HUMAN	2.50489	Baicalein
_QDEGKEEEPEADQEHA_	0.56558	0.56558	7.51728e-11	P17677	GAP43	Neuromodulin	NEUM_HUMAN	2.49493	Baicalein
_YLYTLVITDK_	-0.534813	0.534813	3.78429e-12	P63173	RPL38	60S ribosomal protein L38	RL38_HUMAN	2.47357	Baicalein
_SGAELALDYLC[Carbamidomethyl (C)]R_	-1.49899	1.49899	0.000128882	Q9BRJ6	C7orf50	Uncharacterized protein C7orf50	CG050_HUMAN	2.46988	Baicalein
_NVNQSLLELHK_	1.55171	1.55171	4.66743e-10	P02794	FTH1	Ferritin heavy chain	FRIH_HUMAN	2.46493	Baicalein
_VEGFPTIYFAPSGDKK_	0.503319	0.503319	3.81455e-08	P13667	PDIA4	Protein disulfide-isomerase A4	PDIA4_HUMAN	2.44069	Baicalein
_EEFAVPENSSVQQFK_	0.830452	0.830452	1.06375e-05	Q9UHD9	UBQLN2	Ubiquilin-2	UBQL2_HUMAN	2.43806	Baicalein
_AWNAYPYC[Carbamidomethyl (C)]R_	-1.3033	1.3033	1.15305e-05	P48739	PITPNB	Phosphatidylinositol transfer protein beta isoform	PIPNB_HUMAN	2.43157	Baicalein
_GAGYTFGQDISETFNHANGLTLVSR_	-1.63848	1.63848	2.29683e-06	P67775	PPP2CA	Serine/threonine-protein phosphatase 2A catalytic subunit alpha isoform	PP2AA_HUMAN	2.42844	Baicalein
_TRPDGNC[Carbamidomethyl (C)]FYR_	-0.713738	0.713738	7.10595e-06	Q96FW1	OTUB1	Ubiquitin thioesterase OTUB1	OTUB1_HUMAN	2.42754	Baicalein
_DSDDDDDVAVTVDRDR_	0.930124	0.930124	6.03593e-05	Q16623	STX1A	Syntaxin-1A	STX1A_HUMAN	2.41012	Baicalein
_VGLTNYAAAYC[Carbamidomethyl (C)]TGLLLAR_	-2.36531	2.36531	9.69349e-15	P46777	RPL5	60S ribosomal protein L5	RL5_HUMAN	2.40902	Baicalein
_DKWSPALQIR_	-1.36908	1.36908	4.88893e-08	P61088	UBE2N	Ubiquitin-conjugating enzyme E2 N	UBE2N_HUMAN	2.4078	Baicalein
_AFVAIGDYNGHVGLGVK_	-1.97612	1.97612	3.11833e-16	P15880	RPS2	40S ribosomal protein S2	RS2_HUMAN	2.39927	Baicalein
_EFNAEVHR_	0.777959	0.777959	1.90997e-08	P46777	RPL5	60S ribosomal protein L5	RL5_HUMAN	2.39532	Baicalein
_GAGPGC[Carbamidomethyl (C)]YLAGSLTLSK_	-1.3833	1.3833	2.6638e-07	P29144	TPP2	Tripeptidyl-peptidase 2	TPP2_HUMAN	2.39383	Baicalein
_LVIWGTDVNVAAC[Carbamidomethyl (C)]K_	-1.18322	1.18322	8.60843e-05	P33991	MCM4	DNA replication licensing factor MCM4	MCM4_HUMAN	2.39116	Baicalein
_GADFLVTEVENGGSLGSK_	-0.880682	0.880682	2.07727e-17	P14618	PKM	Pyruvate kinase PKM	KPYM_HUMAN	2.39007	Baicalein
_EVC[Carbamidomethyl (C)]GFAPYER_	-1.09098	1.09098	1.91509e-08	Q9Y3U8	RPL36	60S ribosomal protein L36	RL36_HUMAN	2.38698	Baicalein
_VFNTPEGVPSAPSSLK_	0.579752	0.579752	5.37667e-12	Q92823	NRCAM	Neuronal cell adhesion molecule	NRCAM_HUMAN	2.37908	Baicalein
_GYSFTTTAEREIVR_	-1.15038	1.15038	2.82242e-16	P60709	ACTB	Actin, cytoplasmic 1	ACTB_HUMAN	2.37058	Baicalein
_HMNLILC[Carbamidomethyl (C)]DC[Carbamidomethyl (C)]DEFRK_	-2.00601	2.00601	1.35047e-09	P14678	SNRPB	Small nuclear ribonucleoprotein-associated proteins B and B'	RSMB_HUMAN	2.35213	Baicalein
_HELQANC[Carbamidomethyl (C)]YEEVK_	0.504499	0.504499	2.94171e-15	P23528	CFL1	Cofilin-1	COF1_HUMAN	2.34918	Baicalein
_GVDLLQNLIK_	-1.99923	1.99923	3.64426e-08	Q9ULH1	ASAP1	Arf-GAP with SH3 domain, ANK repeat and PH domain-containing protein 1	ASAP1_HUMAN	2.34628	Baicalein
_IEQDGIKPEDK_	0.666403	0.666403	2.49256e-09	P17677	GAP43	Neuromodulin	NEUM_HUMAN	2.33962	Baicalein
_TQPVQGEPSAPK_	0.628121	0.628121	6.10112e-08	P13591	NCAM1	Neural cell adhesion molecule 1	NCAM1_HUMAN	2.33883	Baicalein
_GSDFDC[Carbamidomethyl (C)]ELR_	-1.45126	1.45126	1.09849e-08	P61978	HNRNPK	Heterogeneous nuclear ribonucleoprotein K	HNRPK_HUMAN	2.33457	Baicalein
_PAGPVQAVPPPPPVPTEPK_	0.712473	0.712473	1.10487e-11	Q15459	SF3A1	Splicing factor 3A subunit 1	SF3A1_HUMAN	2.33447	Baicalein
_AVFPSIVGR_	0.631272	0.631272	1.53434e-08	P60709	ACTB	Actin, cytoplasmic 1	ACTB_HUMAN	2.33391	Baicalein
_GLLSILR_	-2.12553	2.12553	8.34953e-07	P36405	ARL3	ADP-ribosylation factor-like protein 3	ARL3_HUMAN	2.33358	Baicalein
_ANAPC[Carbamidomethyl (C)]VIFIDELDSVGGK_	-1.14898	1.14898	1.57391e-08	Q96TA2	YME1L1	ATP-dependent zinc metalloprotease YME1L1	YMEL1_HUMAN	2.33001	Baicalein
_KVELSESEEDK_	0.87038	0.87038	5.18373e-05	Q8IYB3	SRRM1	Serine/arginine repetitive matrix protein 1	SRRM1_HUMAN	2.32998	Baicalein
_AASAATAAPTATPAAQESGTIPK_	0.555748	0.555748	5.47039e-10	O00116	AGPS	Alkyldihydroxyacetonephosphate synthase, peroxisomal	ADAS_HUMAN	2.32709	Baicalein
_TIVYWGIGR_	-1.0746	1.0746	1.7077e-05	P52701	MSH6	DNA mismatch repair protein Msh6	MSH6_HUMAN	2.31946	Baicalein
_VANVSLLALYK_	-1.35259	1.35259	1.01636e-13	P62266	RPS23	40S ribosomal protein S23	RS23_HUMAN	2.3175	Baicalein
_AFC[Carbamidomethyl (C)]EPGNVENNGVLSFIK_	-1.24921	1.24921	1.53549e-08	P54577	YARS	Tyrosine--tRNA ligase, cytoplasmic	SYYC_HUMAN	2.30193	Baicalein
_GYLGPEQLPDC[Carbamidomethyl (C)]LK_	-0.953884	0.953884	2.11363e-09	P40926	MDH2	Malate dehydrogenase, mitochondrial	MDHM_HUMAN	2.3008	Baicalein
_DFSPSSAK_	0.811828	0.811828	2.28446e-08	O15240	VGF	Neurosecretory protein VGF	VGF_HUMAN	2.30039	Baicalein
_QTSGGPVDASSEYQQELER_	0.499784	0.499784	8.66139e-13	P18859	ATP5PF	ATP synthase-coupling factor 6, mitochondrial	ATP5J_HUMAN	2.29744	Baicalein
_EDSLEAGLPLQVR_	0.78397	0.78397	3.96219e-11	P10645	CHGA	Chromogranin-A	CMGA_HUMAN	2.29445	Baicalein
_LGYAGNTEPQFIIPSC[Carbamidomethyl (C)]IAIK_	-1.01265	1.01265	3.31573e-17	P61158	ACTR3	Actin-related protein 3	ARP3_HUMAN	2.29352	Baicalein
_AQGVLFDC[Carbamidomethyl (C)]DGVLWNGER_	-1.72972	1.72972	8.18465e-06	Q96GD0	PDXP	Pyridoxal phosphate phosphatase	PLPP_HUMAN	2.29252	Baicalein
_TQLEELEDELQATEDAK_	0.599871	0.599871	9.18173e-10	P35580	MYH10	Myosin-10	MYH10_HUMAN	2.29048	Baicalein
_KLVIIEGDLER_	0.761498	0.761498	2.82701e-12	P06753	TPM3	Tropomyosin alpha-3 chain	TPM3_HUMAN	2.28791	Baicalein
_DSEAELQR_	0.598595	0.598595	1.36306e-10	Q16181	SEPTIN7	Septin-7	SEPT7_HUMAN	2.28758	Baicalein
_DLGLSESGEDVNAAILDESGKK_	0.612732	0.612732	4.90534e-14	P13667	PDIA4	Protein disulfide-isomerase A4	PDIA4_HUMAN	2.28723	Baicalein
_APEQEQAAPGPAAGGEAPK_	0.714288	0.714288	2.02387e-07	P80723	BASP1	Brain acid soluble protein 1	BASP1_HUMAN	2.27951	Baicalein
_FVPYLIAGIQHSC[Carbamidomethyl (C)]QDIGAK_	-1.61006	1.61006	3.4187e-09	P12268	IMPDH2	Inosine-5'-monophosphate dehydrogenase 2	IMDH2_HUMAN	2.278	Baicalein
_LSLEEFIR_	0.646632	0.646632	1.15471e-08	P37235	HPCAL1	Hippocalcin-like protein 1	HPCL1_HUMAN	2.27793	Baicalein
_HTEPNETTPLTEPEK_	0.479298	0.479298	4.52485e-09	P13591	NCAM1	Neural cell adhesion molecule 1	NCAM1_HUMAN	2.27659	Baicalein
_IC[Carbamidomethyl (C)]LDILK_	-1.68626	1.68626	5.20216e-11	P61088	UBE2N	Ubiquitin-conjugating enzyme E2 N	UBE2N_HUMAN	2.27652	Baicalein
_M[Oxidation (M)]PFPVNHGASSEDTLLK_	1.99717	1.99717	3.01317e-09	P09936	UCHL1	Ubiquitin carboxyl-terminal hydrolase isozyme L1	UCHL1_HUMAN	2.27644	Baicalein
_C[Carbamidomethyl (C)]MQLTDFILK_	-1.64704	1.64704	9.15851e-12	P50914	RPL14	60S ribosomal protein L14	RL14_HUMAN	2.27152	Baicalein
_EDSQRPGAHLTVK_	0.708615	0.708615	4.65635e-20	P09651	HNRNPA1	Heterogeneous nuclear ribonucleoprotein A1	ROA1_HUMAN	2.27076	Baicalein
_TDGAAPNVAPSDVGGGGGR_	0.623371	0.623371	1.60779e-10	Q12860	CNTN1	Contactin-1	CNTN1_HUMAN	2.25759	Baicalein
_ALFDFNGNDEEDLPFK_	2.3458	2.3458	0.0083839	P46108	CRK	Adapter molecule crk	CRK_HUMAN	2.25757	Baicalein
_LSVAC[Carbamidomethyl (C)]FYGGTPYGGQFER_	-1.15433	1.15433	5.79298e-07	Q9NR30	DDX21	Nucleolar RNA helicase 2	DDX21_HUMAN	2.25679	Baicalein
_DKGDEEEEGEEKLEEK_	0.679321	0.679321	9.11854e-22	P27824	CANX	Calnexin	CALX_HUMAN	2.25563	Baicalein
_LC[Carbamidomethyl (C)]WFLDEAAAR_	-1.89777	1.89777	2.10993e-05	O95336	PGLS	6-phosphogluconolactonase	6PGL_HUMAN	2.25504	Baicalein
_C[Carbamidomethyl (C)]SWLVVQC[Carbamidomethyl (C)]LQR_	-1.59204	1.59204	3.48831e-11	P14324	FDPS	Farnesyl pyrophosphate synthase	FPPS_HUMAN	2.24844	Baicalein
_ADTLTPEEC[Carbamidomethyl (C)]QQFKK_	-1.16778	1.16778	3.19381e-12	Q16181	SEPTIN7	Septin-7	SEPT7_HUMAN	2.24778	Baicalein
_A[Acetyl (Protein N-term)]ASKPVEAAVVAAAVPSSGSGVGGGGTAGPGTGGLPR_	0.617885	0.617885	7.18581e-14	O94826	TOMM70	Mitochondrial import receptor subunit TOM70	TOM70_HUMAN	2.24625	Baicalein
_SC[Carbamidomethyl (C)]LLLQFTDK_	-2.17759	2.17759	1.36561e-07	P61019	RAB2A	Ras-related protein Rab-2A	RAB2A_HUMAN	2.24513	Baicalein
_GC[Carbamidomethyl (C)]ALQC[Carbamidomethyl (C)]AILSPAFK_	-1.73007	1.73007	5.43806e-11	P34932	HSPA4	Heat shock 70 kDa protein 4	HSP74_HUMAN	2.24001	Baicalein
_ESAREEEEAEQER_	0.634341	0.634341	3.53899e-12	O15240	VGF	Neurosecretory protein VGF	VGF_HUMAN	2.23919	Baicalein
_FVEEC[Carbamidomethyl (C)]FQAGIISK_	-1.90031	1.90031	7.63278e-06	Q53EL6	PDCD4	Programmed cell death protein 4	PDCD4_HUMAN	2.2371	Baicalein
_VGGTSDVEVNEK_	0.674276	0.674276	8.09747e-12	P10809	HSPD1	60 kDa heat shock protein, mitochondrial	CH60_HUMAN	2.23697	Baicalein
_IINEVSK_	0.599225	0.599225	3.22472e-08	P55145	MANF	Mesencephalic astrocyte-derived neurotrophic factor	MANF_HUMAN	2.23098	Baicalein
_TDHPEIGEGKPTPALSEEASSSSIR_	0.485052	0.485052	2.87798e-09	Q16891	IMMT	MICOS complex subunit MIC60	MIC60_HUMAN	2.22962	Baicalein
_QLPTAAPDKTEVTGDHIPTPQDLPQR_	0.732361	0.732361	3.72306e-08	P56211	ARPP19	cAMP-regulated phosphoprotein 19	ARP19_HUMAN	2.22816	Baicalein
_FQESEERPK_	0.642623	0.642623	2.2194e-11	P34932	HSPA4	Heat shock 70 kDa protein 4	HSP74_HUMAN	2.22759	Baicalein
_NC[Carbamidomethyl (C)]SSFLIK_	-1.08602	1.08602	8.5013e-09	P46779	RPL28	60S ribosomal protein L28	RL28_HUMAN	2.22727	Baicalein
_HELLQPFNVLYEK_	-1.16837	1.16837	1.29472e-13	Q9UQ80	PA2G4	Proliferation-associated protein 2G4	PA2G4_HUMAN	2.22648	Baicalein
_GIEELFLDLC[Carbamidomethyl (C)]K_	-1.40763	1.40763	4.94691e-06	Q9UL25	RAB21	Ras-related protein Rab-21	RAB21_HUMAN	2.22352	Baicalein
_SEAHLTELLEEIC[Carbamidomethyl (C)]DR_	-1.09163	1.09163	1.46778e-12	Q9Y2B0	CNPY2	Protein canopy homolog 2	CNPY2_HUMAN	2.22273	Baicalein
_LLYLLESTEDPVIIER_	-1.3626	1.3626	1.02507e-05	Q8N2F6	ARMC10	Armadillo repeat-containing protein 10	ARM10_HUMAN	2.22208	Baicalein
_VEEVGPYTYR_	0.566498	0.566498	1.29053e-05	Q14108	SCARB2	Lysosome membrane protein 2	SCRB2_HUMAN	2.21291	Baicalein
_QPVAGSEGAQYR_	0.669599	0.669599	1.22016e-08	Q9UGI8	TES	Testin	TES_HUMAN	2.21224	Baicalein
_AWGAVVPLVGK_	-0.907057	0.907057	1.41967e-07	Q9NUQ9	FAM49B	Protein FAM49B	FA49B_HUMAN	2.21141	Baicalein
_AQPAQPADEPAEK_	0.606554	0.606554	8.65586e-07	P25786	PSMA1	Proteasome subunit alpha type-1	PSA1_HUMAN	2.21101	Baicalein
_SGELEQEEER_	0.579657	0.579657	2.83835e-08	P10645	CHGA	Chromogranin-A	CMGA_HUMAN	2.20784	Baicalein
_IYHPNVDK_	-1.04671	1.04671	2.52051e-05	P61088	UBE2N	Ubiquitin-conjugating enzyme E2 N	UBE2N_HUMAN	2.20169	Baicalein
_TPAFAESVTEGDVR_	0.498312	0.498312	1.51807e-08	P36957	DLST	Dihydrolipoyllysine-residue succinyltransferase component of 2-oxoglutarate dehydrogenase complex, mitochondrial	ODO2_HUMAN	2.20122	Baicalein
_YDIDLPNK_	0.773285	0.773285	2.36844e-10	O00244	ATOX1	Copper transport protein ATOX1	ATOX1_HUMAN	2.20012	Baicalein
_EAGEGGEAEAPAAEGGK_	0.760061	0.760061	1.06839e-09	P29966	MARCKS	Myristoylated alanine-rich C-kinase substrate	MARCS_HUMAN	2.19924	Baicalein
_DVQGTDASLDEELDR_	0.731027	0.731027	0.000233229	Q9UJZ1	STOML2	Stomatin-like protein 2, mitochondrial	STML2_HUMAN	2.19768	Baicalein
_ASAEGPLLGPEAAPSGEGAGSK_	0.694827	0.694827	0.000134824	Q9BRJ6	C7orf50	Uncharacterized protein C7orf50	CG050_HUMAN	2.19748	Baicalein
_KGEGDAATEQAAPQAPASSEEK_	0.93141	0.93141	9.66967e-09	P17677	GAP43	Neuromodulin	NEUM_HUMAN	2.19587	Baicalein
_KEEELQGALAR_	0.565588	0.565588	1.53842e-12	P35580	MYH10	Myosin-10	MYH10_HUMAN	2.19535	Baicalein
_GHAVGDIPGVR_	-1.08724	1.08724	8.68951e-09	P62266	RPS23	40S ribosomal protein S23	RS23_HUMAN	2.19263	Baicalein
_VPEVPTAPATDAAPK_	0.63001	0.63001	5.0598e-11	Q9UHD8	SEPTIN9	Septin-9	SEPT9_HUMAN	2.19053	Baicalein
_GVLFYGPPGC[Carbamidomethyl (C)]GK_	-1.08789	1.08789	1.33213e-09	P55072	VCP	Transitional endoplasmic reticulum ATPase	TERA_HUMAN	2.18921	Baicalein
_GAVHQLC[Carbamidomethyl (C)]QSLAGK_	-1.45552	1.45552	2.87573e-08	P09417	QDPR	Dihydropteridine reductase	DHPR_HUMAN	2.18602	Baicalein
_VVNPLFEK_	0.678446	0.678446	2.05823e-14	P62424	RPL7A	60S ribosomal protein L7a	RL7A_HUMAN	2.18359	Baicalein
_GPLMMYISK_	-1.88592	1.88592	6.72182e-12	P13639	EEF2	Elongation factor 2	EF2_HUMAN	2.18271	Baicalein
_GLLSSLDHTSIRR_	-1.50633	1.50633	0.000144296	P08574	CYC1	Cytochrome c1, heme protein, mitochondrial	CY1_HUMAN	2.18114	Baicalein
_YELQQLEGSSDR_	0.526251	0.526251	7.10595e-05	Q92878	RAD50	DNA repair protein RAD50	RAD50_HUMAN	2.17656	Baicalein
_AVTEQGHELSNEER_	0.591908	0.591908	1.75783e-16	P31946	YWHAB	14-3-3 protein beta/alpha	1433B_HUMAN	2.17367	Baicalein
_SEHPGLSIGDTAKK_	0.741479	0.741479	1.15944e-21	P26583	HMGB2	High mobility group protein B2	HMGB2_HUMAN	2.17032	Baicalein
_GVSVWPVGLVGGLR_	-0.694546	0.694546	9.10215e-05	O94766	B3GAT3	Galactosylgalactosylxylosylprotein 3-beta-glucuronosyltransferase 3	B3GA3_HUMAN	2.16845	Baicalein
_DAEALSQR_	0.660067	0.660067	1.31527e-07	P35580	MYH10	Myosin-10	MYH10_HUMAN	2.16824	Baicalein
_GTPWEGGLFK_	-0.713008	0.713008	5.17237e-05	P63279	UBE2I	SUMO-conjugating enzyme UBC9	UBC9_HUMAN	2.16816	Baicalein
_EELLDHLEK_	0.598644	0.598644	4.81109e-09	P28289	TMOD1	Tropomodulin-1	TMOD1_HUMAN	2.16806	Baicalein
_DLDSLHR_	0.739904	0.739904	2.12403e-06	Q8NBS9	TXNDC5	Thioredoxin domain-containing protein 5	TXND5_HUMAN	2.16788	Baicalein
_GIVLLEELLPK_	-1.3607	1.3607	4.87141e-12	Q9Y3D6	FIS1	Mitochondrial fission 1 protein	FIS1_HUMAN	2.16754	Baicalein
_NLPLPPPPPPR_	0.604997	0.604997	8.71225e-08	P61978	HNRNPK	Heterogeneous nuclear ribonucleoprotein K	HNRPK_HUMAN	2.16547	Baicalein
_AVLDALLEGK_	0.528311	0.528311	1.17177e-10	P46821	MAP1B	Microtubule-associated protein 1B	MAP1B_HUMAN	2.1652	Baicalein
_M[Oxidation (M)]IEEAGAIISTR_	1.34227	1.34227	5.13746e-06	O00154	ACOT7	Cytosolic acyl coenzyme A thioester hydrolase	BACH_HUMAN	2.16259	Baicalein
_GFGHIGIAVPDVYSAC[Carbamidomethyl (C)]K_	-1.0225	1.0225	1.69679e-19	Q04760	GLO1	Lactoylglutathione lyase	LGUL_HUMAN	2.16152	Baicalein
_LELSDNR_	0.783961	0.783961	0.000748536	P39687	ANP32A	Acidic leucine-rich nuclear phosphoprotein 32 family member A	AN32A_HUMAN	2.16068	Baicalein
_IDEPLEGSEDR_	0.542766	0.542766	3.09105e-15	P61978	HNRNPK	Heterogeneous nuclear ribonucleoprotein K	HNRPK_HUMAN	2.16029	Baicalein
_IIGIMEEVADGFK_	-2.58944	2.58944	1.99372e-06	P52701	MSH6	DNA mismatch repair protein Msh6	MSH6_HUMAN	2.15981	Baicalein
_KGEGTTTAEAAPATGSKPDEPGK_	0.792919	0.792919	1.88238e-11	P17677	GAP43	Neuromodulin	NEUM_HUMAN	2.15915	Baicalein
_LILADALC[Carbamidomethyl (C)]YAHTFNPK_	-1.94089	1.94089	0.00197214	P28838	LAP3	Cytosol aminopeptidase	AMPL_HUMAN	2.15666	Baicalein
_SPTNTISVYFR_	0.861047	0.861047	0.00105859	Q9BYH1	SEZ6L	Seizure 6-like protein	SE6L1_HUMAN	2.15643	Baicalein
_RPDQQLQGEGK_	0.64828	0.64828	2.85119e-15	Q8NC51	SERBP1	Plasminogen activator inhibitor 1 RNA-binding protein	PAIRB_HUMAN	2.15412	Baicalein
_DYEPPSPSPAPGAPPPPPQR_	0.890289	0.890289	9.54283e-06	P55196	AFDN	Afadin	AFAD_HUMAN	2.15346	Baicalein
_HVGDLGNVTADK_	0.572904	0.572904	5.58001e-27	P00441	SOD1	Superoxide dismutase [Cu-Zn]	SODC_HUMAN	2.15198	Baicalein
_M[Oxidation (M)]ILIQDGSQNTNVDK_	1.95712	1.95712	2.12711e-06	Q92945	KHSRP	Far upstream element-binding protein 2	FUBP2_HUMAN	2.15117	Baicalein
_GYAFITFC[Carbamidomethyl (C)]GK_	-1.77515	1.77515	2.66739e-06	O43390	HNRNPR	Heterogeneous nuclear ribonucleoprotein R	HNRPR_HUMAN	2.1504	Baicalein
_GIGLAIVR_	-1.36105	1.36105	6.10142e-08	P16152	CBR1	Carbonyl reductase [NADPH] 1	CBR1_HUMAN	2.15005	Baicalein
_EDSVKPGAHLTVK_	0.719464	0.719464	2.60696e-18	P51991	HNRNPA3	Heterogeneous nuclear ribonucleoprotein A3	ROA3_HUMAN	2.14985	Baicalein
_AWTVEQLR_	0.539764	0.539764	0.00947665	Q00688	FKBP3	Peptidyl-prolyl cis-trans isomerase FKBP3	FKBP3_HUMAN	2.14973	Baicalein
_SSTPLSEAK_	0.71297	0.71297	2.40933e-09	P46821	MAP1B	Microtubule-associated protein 1B	MAP1B_HUMAN	2.14801	Baicalein
_GSIFVVFDSIESAKK_	-1.12377	1.12377	1.7193e-19	P05455	SSB	Lupus La protein	LA_HUMAN	2.14798	Baicalein
_RSGAELALDYLC[Carbamidomethyl (C)]R_	-1.79885	1.79885	0.000272924	Q9BRJ6	C7orf50	Uncharacterized protein C7orf50	CG050_HUMAN	2.14577	Baicalein
_VYEGERPLTK_	0.679565	0.679565	3.47712e-13	P11021	HSPA5	Endoplasmic reticulum chaperone BiP	BIP_HUMAN	2.14443	Baicalein
_M[Oxidation (M)]VVNEGSDGGQSVYHVHLHVLGGR_	1.76687	1.76687	5.11759e-10	P49773	HINT1	Histidine triad nucleotide-binding protein 1	HINT1_HUMAN	2.14284	Baicalein
_EDFGQEK_	0.630812	0.630812	2.80869e-09	P46821	MAP1B	Microtubule-associated protein 1B	MAP1B_HUMAN	2.1425	Baicalein
_EGKPEIEGKPESEGEPGSETR_	0.634543	0.634543	3.83884e-05	Q96EI5	TCEAL4	Transcription elongation factor A protein-like 4	TCAL4_HUMAN	2.13951	Baicalein
_ILGADTSVDLEETGR_	0.646138	0.646138	2.26971e-09	P25705	ATP5F1A	ATP synthase subunit alpha, mitochondrial	ATPA_HUMAN	2.13826	Baicalein
_FGEGVSSPK_	0.623507	0.623507	3.45789e-10	O15240	VGF	Neurosecretory protein VGF	VGF_HUMAN	2.13822	Baicalein
_VTNLSEDTR_	0.724272	0.724272	4.15389e-06	O75821	EIF3G	Eukaryotic translation initiation factor 3 subunit G	EIF3G_HUMAN	2.13759	Baicalein
_LEATINELV_	0.624769	0.624769	1.55137e-14	P10599	TXN	Thioredoxin	THIO_HUMAN	2.13715	Baicalein
_DIKPQLELIEDEEK_	0.748018	0.748018	3.75673e-11	P46821	MAP1B	Microtubule-associated protein 1B	MAP1B_HUMAN	2.13652	Baicalein
_YSQYQQAIYK_	-0.990477	0.990477	5.16905e-05	O14744	PRMT5	Protein arginine N-methyltransferase 5	ANM5_HUMAN	2.13595	Baicalein
_ALYDTFSAFGNILSC[Carbamidomethyl (C)]K_	-0.936038	0.936038	7.0302e-14	P11940	PABPC1	Polyadenylate-binding protein 1	PABP1_HUMAN	2.13518	Baicalein
_LDITTLTGVPEEHIK_	0.608477	0.608477	1.69343e-05	O43181	NDUFS4	NADH dehydrogenase [ubiquinone] iron-sulfur protein 4, mitochondrial	NDUS4_HUMAN	2.13284	Baicalein
_THNLNVEYNIFEGVEC[Carbamidomethyl (C)]R_	-0.9304	0.9304	7.12261e-08	O14531	DPYSL4	Dihydropyrimidinase-related protein 4	DPYL4_HUMAN	2.13219	Baicalein
_YASIC[Carbamidomethyl (C)]QQNGIVPIVEPEILPDGDHDLKR_	-1.13066	1.13066	1.6071e-12	P09972	ALDOC	Fructose-bisphosphate aldolase C	ALDOC_HUMAN	2.13205	Baicalein
_EKPQANVPSALPSLPAGSGLK_	0.645126	0.645126	3.20152e-10	Q9UEE9	CFDP1	Craniofacial development protein 1	CFDP1_HUMAN	2.13131	Baicalein
_ESVPEFPLSPPK_	0.632367	0.632367	2.27839e-08	P16949	STMN1	Stathmin	STMN1_HUMAN	2.13063	Baicalein
_DAGYEFDIC[Carbamidomethyl (C)]FTSVQKR_	-1.37607	1.37607	2.97439e-10	P18669	PGAM1	Phosphoglycerate mutase 1	PGAM1_HUMAN	2.12979	Baicalein
_DLEAEHVEVEDTTLNR_	0.714686	0.714686	4.31834e-12	Q9H3K6	BOLA2	BolA-like protein 2	BOLA2_HUMAN	2.12866	Baicalein
_VPIDGPPIDIGR_	0.560821	0.560821	7.45659e-08	P11717	IGF2R	Cation-independent mannose-6-phosphate receptor	MPRI_HUMAN	2.12804	Baicalein
_C[Carbamidomethyl (C)]ATITPDEARVEEFK_	-1.87702	1.87702	3.97313e-11	P48735	IDH2	Isocitrate dehydrogenase [NADP], mitochondrial	IDHP_HUMAN	2.12729	Baicalein
_ALLQSSASR_	0.599228	0.599228	6.49335e-08	Q9UQ80	PA2G4	Proliferation-associated protein 2G4	PA2G4_HUMAN	2.12702	Baicalein
_ITFPC[Carbamidomethyl (C)]ISDMIK_	-1.59805	1.59805	9.69648e-09	P07948	LYN	Tyrosine-protein kinase Lyn	LYN_HUMAN	2.12664	Baicalein
_KIQALQQQADEAEDR_	0.803206	0.803206	2.36097e-11	P67936	TPM4	Tropomyosin alpha-4 chain	TPM4_HUMAN	2.12646	Baicalein
_GEEVDVAR_	0.607854	0.607854	1.30495e-10	O94760	DDAH1	N(G),N(G)-dimethylarginine dimethylaminohydrolase 1	DDAH1_HUMAN	2.12335	Baicalein
_EYLPIGGLAEFC[Carbamidomethyl (C)]K_	-0.952443	0.952443	3.7728e-07	P00505	GOT2	Aspartate aminotransferase, mitochondrial	AATM_HUMAN	2.12309	Baicalein
_RPFDPNDR_	0.528172	0.528172	5.17956e-07	Q16629	SRSF7	Serine/arginine-rich splicing factor 7	SRSF7_HUMAN	2.12308	Baicalein
_GC[Carbamidomethyl (C)]LLYGPPGTGK_	-1.2289	1.2289	1.03814e-06	P62333	PSMC6	26S proteasome regulatory subunit 10B	PRS10_HUMAN	2.12275	Baicalein
_TQTPPVSPAPQPTEER_	0.703733	0.703733	4.13976e-07	Q14247	CTTN	Src substrate cortactin	SRC8_HUMAN	2.12157	Baicalein
_LAALTAGDRVPWAR_	-1.18224	1.18224	9.93205e-06	P50416	CPT1A	Carnitine O-palmitoyltransferase 1, liver isoform	CPT1A_HUMAN	2.12123	Baicalein
_LLIHQSLAGGIIGVK_	-1.21151	1.21151	7.39676e-19	P61978	HNRNPK	Heterogeneous nuclear ribonucleoprotein K	HNRPK_HUMAN	2.12119	Baicalein
_EEDPATGTGDPPR_	0.585518	0.585518	6.74623e-08	P45974	USP5	Ubiquitin carboxyl-terminal hydrolase 5	UBP5_HUMAN	2.11819	Baicalein
_VC[Carbamidomethyl (C)]EEIAIIPSKK_	-0.959483	0.959483	7.45953e-11	P08708	RPS17	40S ribosomal protein S17	RS17_HUMAN	2.11674	Baicalein
_SYC[Carbamidomethyl (C)]NDQSTGDIK_	-0.972807	0.972807	4.89284e-11	P00492	HPRT1	Hypoxanthine-guanine phosphoribosyltransferase	HPRT_HUMAN	2.11473	Baicalein
_AIC[Carbamidomethyl (C)]DHVR_	-1.05843	1.05843	3.40202e-08	P40925	MDH1	Malate dehydrogenase, cytoplasmic	MDHC_HUMAN	2.11453	Baicalein
_EDKYEEEIK_	0.607972	0.607972	1.15341e-07	P06753	TPM3	Tropomyosin alpha-3 chain	TPM3_HUMAN	2.11267	Baicalein
_RPESALLGGSEAGER_	0.611024	0.611024	1.47018e-08	O15240	VGF	Neurosecretory protein VGF	VGF_HUMAN	2.11237	Baicalein
_IPELDFEIPAFSQK_	0.600683	0.600683	3.33482e-11	O75312	ZPR1	Zinc finger protein ZPR1	ZPR1_HUMAN	2.10713	Baicalein
_EFEEDLTGIDDR_	0.668478	0.668478	3.83104e-13	P09455	RBP1	Retinol-binding protein 1	RET1_HUMAN	2.10696	Baicalein
_DGTGVVEFVR_	0.552168	0.552168	2.04231e-11	Q07955	SRSF1	Serine/arginine-rich splicing factor 1	SRSF1_HUMAN	2.10683	Baicalein
_KIPGIYVLSLEIGK_	-0.926088	0.926088	1.14115e-10	P50897	PPT1	Palmitoyl-protein thioesterase 1	PPT1_HUMAN	2.10627	Baicalein
_QEAVALLQGQR_	0.620375	0.620375	3.16896e-05	P46108	CRK	Adapter molecule crk	CRK_HUMAN	2.10481	Baicalein
_NELFLPGR_	0.63434	0.63434	0.00116872	Q13123	IK	Protein Red	RED_HUMAN	2.10425	Baicalein
_ELEVLLMC[Carbamidomethyl (C)]NK_	-1.48158	1.48158	3.09058e-10	P62910	RPL32	60S ribosomal protein L32	RL32_HUMAN	2.10272	Baicalein
_DTTINEIEDTFR_	0.625601	0.625601	5.54536e-08	Q16864	ATP6V1F	V-type proton ATPase subunit F	VATF_HUMAN	2.10148	Baicalein
_LDPHNHVLYSNR_	0.622564	0.622564	2.13649e-13	P31948	STIP1	Stress-induced-phosphoprotein 1	STIP1_HUMAN	2.10136	Baicalein
_KGHAVGDIPGVR_	-0.833979	0.833979	2.17881e-11	P62266	RPS23	40S ribosomal protein S23	RS23_HUMAN	2.10065	Baicalein
_IDTIEIITDR_	0.696495	0.696495	5.16089e-11	P22626	HNRNPA2B1	Heterogeneous nuclear ribonucleoproteins A2/B1	ROA2_HUMAN	2.10029	Baicalein
_STTQVADSGYQR_	0.468849	0.468849	0.00115322	Q96A65	EXOC4	Exocyst complex component 4	EXOC4_HUMAN	2.09879	Baicalein
_VC[Carbamidomethyl (C)]MYFTYK_	-1.84704	1.84704	0.00333568	Q15369	ELOC	Elongin-C	ELOC_HUMAN	2.09791	Baicalein
_VNIDDLVK_	0.67565	0.67565	2.77763e-10	O95202	LETM1	Mitochondrial proton/calcium exchanger protein	LETM1_HUMAN	2.09719	Baicalein
_TGAIVDVPVGEELLGR_	0.487515	0.487515	7.86169e-10	P25705	ATP5F1A	ATP synthase subunit alpha, mitochondrial	ATPA_HUMAN	2.09673	Baicalein
_NSLQEQQEEEEEARK_	0.713465	0.713465	2.29141e-10	P35580	MYH10	Myosin-10	MYH10_HUMAN	2.09636	Baicalein
_DFVWGLNK_	-1.56738	1.56738	4.77693e-05	Q05655	PRKCD	Protein kinase C delta type	KPCD_HUMAN	2.09517	Baicalein
_HYEVEILDAK_	-0.794834	0.794834	7.47136e-06	Q9NZ01	TECR	Very-long-chain enoyl-CoA reductase	TECR_HUMAN	2.09373	Baicalein
_VLQALEGLK_	0.517773	0.517773	1.07855e-13	P39019	RPS19	40S ribosomal protein S19	RS19_HUMAN	2.09322	Baicalein
_TTGLVGLAVC[Carbamidomethyl (C)]NTPHER_	-0.90999	0.90999	1.50041e-05	Q16718	NDUFA5	NADH dehydrogenase [ubiquinone] 1 alpha subcomplex subunit 5	NDUA5_HUMAN	2.09212	Baicalein
_EIYTHFTC[Carbamidomethyl (C)]ATDTK_	-1.86224	1.86224	3.96845e-08	P04899	GNAI2	Guanine nucleotide-binding protein G(i) subunit alpha-2	GNAI2_HUMAN	2.09195	Baicalein
_ETLEQLSEFNDSLK_	0.660751	0.660751	0.000740179	Q8WZA0	LZIC	Protein LZIC	LZIC_HUMAN	2.09184	Baicalein
_LPQVAEEISGPLTSANK_	0.73419	0.73419	0.000427151	O75955	FLOT1	Flotillin-1	FLOT1_HUMAN	2.09062	Baicalein
_TIESIQLSPEEYEC[Carbamidomethyl (C)]LK_	-0.790009	0.790009	0.000122961	O15091	KIAA0391	Mitochondrial ribonuclease P catalytic subunit	MRPP3_HUMAN	2.08987	Baicalein
_TMQTLLSLVR_	-0.8286	0.8286	6.18519e-11	P00492	HPRT1	Hypoxanthine-guanine phosphoribosyltransferase	HPRT_HUMAN	2.08977	Baicalein
_DGLGGLPDIVR_	0.572868	0.572868	1.89419e-10	P45974	USP5	Ubiquitin carboxyl-terminal hydrolase 5	UBP5_HUMAN	2.08848	Baicalein
_SESPKEPEQLR_	0.685416	0.685416	4.9933e-14	P09651	HNRNPA1	Heterogeneous nuclear ribonucleoprotein A1	ROA1_HUMAN	2.08842	Baicalein
_LFNLVHQAYEVLSDPQTR_	-1.24124	1.24124	3.15752e-05	Q9NVH1	DNAJC11	DnaJ homolog subfamily C member 11	DJC11_HUMAN	2.08645	Baicalein
_ELGVGIALR_	0.715722	0.715722	9.42637e-07	Q01469	FABP5	Fatty acid-binding protein 5	FABP5_HUMAN	2.08618	Baicalein
_LMDLLGEGLKR_	-1.09248	1.09248	2.98048e-16	P54136	RARS	Arginine--tRNA ligase, cytoplasmic	SYRC_HUMAN	2.0849	Baicalein
_SGSM[Oxidation (M)]DPSGAHPSVR_	1.9512	1.9512	1.80941e-07	Q07666	KHDRBS1	KH domain-containing, RNA-binding, signal transduction-associated protein 1	KHDR1_HUMAN	2.08439	Baicalein
_M[Oxidation (M)]IYASSK_	1.77828	1.77828	2.5493e-10	P23528	CFL1	Cofilin-1	COF1_HUMAN	2.08425	Baicalein
_YDDPEVQK_	0.558737	0.558737	5.65686e-09	P38646	HSPA9	Stress-70 protein, mitochondrial	GRP75_HUMAN	2.0839	Baicalein
_DLAYC[Carbamidomethyl (C)]VSQLPLTER_	-1.27232	1.27232	0.000371345	Q15021	NCAPD2	Condensin complex subunit 1	CND1_HUMAN	2.08337	Baicalein
_EKEEFAVPENSSVQQFK_	0.606512	0.606512	1.52324e-15	Q9UHD9	UBQLN2	Ubiquilin-2	UBQL2_HUMAN	2.08145	Baicalein
_RGEEGHDPKEPEQLR_	0.70072	0.70072	2.2795e-17	P51991	HNRNPA3	Heterogeneous nuclear ribonucleoprotein A3	ROA3_HUMAN	2.08114	Baicalein
_DKPELQFPFLQDEDTVATLLEC[Carbamidomethyl (C)]K_	-2.02115	2.02115	0.00055143	P09543	CNP	2',3'-cyclic-nucleotide 3'-phosphodiesterase	CN37_HUMAN	2.08103	Baicalein
_VHAC[Carbamidomethyl (C)]GVNPVETYIR_	-1.09731	1.09731	1.08354e-05	Q08257	CRYZ	Quinone oxidoreductase	QOR_HUMAN	2.07944	Baicalein
_ENLATVEGNFASIDER_	0.659215	0.659215	8.92557e-09	Q13561	DCTN2	Dynactin subunit 2	DCTN2_HUMAN	2.07886	Baicalein
_DGEQIEQEEDDEK_	0.648357	0.648357	1.72906e-07	P13591	NCAM1	Neural cell adhesion molecule 1	NCAM1_HUMAN	2.07788	Baicalein
_EATNPPVIQEEK_	0.590765	0.590765	4.82035e-09	P30101	PDIA3	Protein disulfide-isomerase A3	PDIA3_HUMAN	2.07605	Baicalein
_M[Oxidation (M)]SVQPTVSLGGFEITPPVVLR_	1.20516	1.20516	3.74784e-15	P06748	NPM1	Nucleophosmin	NPM_HUMAN	2.07581	Baicalein
_GGTWFAGFGR_	-1.11143	1.11143	0.00019607	P49821	NDUFV1	NADH dehydrogenase [ubiquinone] flavoprotein 1, mitochondrial	NDUV1_HUMAN	2.07568	Baicalein
_GEVPLAK_	0.693389	0.693389	8.72204e-06	Q14699	RFTN1	Raftlin	RFTN1_HUMAN	2.07552	Baicalein
_EFPGLAGVK_	0.601727	0.601727	1.64834e-08	Q8NBS9	TXNDC5	Thioredoxin domain-containing protein 5	TXND5_HUMAN	2.07461	Baicalein
_S[Acetyl (Protein N-term)]DQEAKPSTEDLGDKK_	0.634738	0.634738	1.4712e-13	P63165	SUMO1	Small ubiquitin-related modifier 1	SUMO1_HUMAN	2.07386	Baicalein
_ESARQDEGKEEEPEADQEHA_	0.734456	0.734456	6.1289e-11	P17677	GAP43	Neuromodulin	NEUM_HUMAN	2.07353	Baicalein
_VKKDDEEEDPLDQLISR_	0.686286	0.686286	0.00581902	Q9NYJ1	COA4	Cytochrome c oxidase assembly factor 4 homolog, mitochondrial	COA4_HUMAN	2.07328	Baicalein
_RTELFIAAEGIHTGQFVYC[Carbamidomethyl (C)]GK_	-0.970582	0.970582	1.90322e-07	P62917	RPL8	60S ribosomal protein L8	RL8_HUMAN	2.07245	Baicalein
_ELEAELEDERK_	0.654261	0.654261	2.77037e-08	P35580	MYH10	Myosin-10	MYH10_HUMAN	2.07242	Baicalein
_SQSSIVPEEEQAANKGEEK_	0.687088	0.687088	5.97844e-08	Q969G3	SMARCE1	SWI/SNF-related matrix-associated actin-dependent regulator of chromatin subfamily E member 1	SMCE1_HUMAN	2.07102	Baicalein
_M[Oxidation (M)]REDYDSVEQDGDEPGPQR_	1.73972	1.73972	1.50405e-07	Q9Y5S9	RBM8A	RNA-binding protein 8A	RBM8A_HUMAN	2.07027	Baicalein
_VSAGEPGSHPSPAPR_	0.618252	0.618252	3.26658e-06	Q9Y4F1	FARP1	FERM, ARHGEF and pleckstrin domain-containing protein 1	FARP1_HUMAN	2.06995	Baicalein
_EDLRLPEGDLGK_	0.567091	0.567091	2.27466e-20	P63241	EIF5A	Eukaryotic translation initiation factor 5A-1	IF5A1_HUMAN	2.06992	Baicalein
_LHYC[Carbamidomethyl (C)]VSC[Carbamidomethyl (C)]AIHSK_	-1.52606	1.52606	8.19051e-13	P62854	RPS26	40S ribosomal protein S26	RS26_HUMAN	2.06983	Baicalein
_NPGPSGPQLR_	0.937756	0.937756	0.00155909	Q86Y82	STX12	Syntaxin-12	STX12_HUMAN	2.0694	Baicalein
_SGGSGGC[Carbamidomethyl (C)]SGAGGASNC[Carbamidomethyl (C)]GTGSGR_	0.93396	0.93396	3.8899e-08	Q15005	SPCS2	Signal peptidase complex subunit 2	SPCS2_HUMAN	2.06817	Baicalein
_ENQGDETQGQQPPQRR_	0.6326	0.6326	4.63932e-18	P67809	YBX1	Nuclease-sensitive element-binding protein 1	YBOX1_HUMAN	2.06611	Baicalein
_AEDAPAKEEPK_	0.68561	0.68561	3.76657e-08	P17677	GAP43	Neuromodulin	NEUM_HUMAN	2.06596	Baicalein
_GLGLSPDLVVC[Carbamidomethyl (C)]R_	-1.29317	1.29317	1.8258e-06	P17812	CTPS1	CTP synthase 1	PYRG1_HUMAN	2.06542	Baicalein
_STQFEYAWC[Carbamidomethyl (C)]LVR_	-1.37136	1.37136	4.23136e-08	Q9Y3D6	FIS1	Mitochondrial fission 1 protein	FIS1_HUMAN	2.06368	Baicalein
_VSFELFADK_	0.645548	0.645548	5.44723e-18	P62937	PPIA	Peptidyl-prolyl cis-trans isomerase A	PPIA_HUMAN	2.06364	Baicalein
_M[Oxidation (M)]IQDGKGDVTITNDGATILK_	1.2043	1.2043	3.76941e-09	P50991	CCT4	T-complex protein 1 subunit delta	TCPD_HUMAN	2.06298	Baicalein
_IQHSITAQDHQPTPDSC[Carbamidomethyl (C)]IISMVVGQLK_	-1.32724	1.32724	6.7064e-11	P61970	NUTF2	Nuclear transport factor 2	NTF2_HUMAN	2.06179	Baicalein
_ALNALC[Carbamidomethyl (C)]DGLIDELNQALK_	-1.46686	1.46686	2.54919e-11	P30084	ECHS1	Enoyl-CoA hydratase, mitochondrial	ECHM_HUMAN	2.06124	Baicalein
_GDGEVLEEIVTK_	0.66421	0.66421	0.00192414	Q66PJ3	ARL6IP4	ADP-ribosylation factor-like protein 6-interacting protein 4	AR6P4_HUMAN	2.06095	Baicalein
_HYAHTDC[Carbamidomethyl (C)]PGHADYVK_	-1.00599	1.00599	8.43488e-12	P49411	TUFM	Elongation factor Tu, mitochondrial	EFTU_HUMAN	2.05959	Baicalein
_M[Oxidation (M)]GESDDSILR_	1.3975	1.3975	0.000862975	P63220	RPS21	40S ribosomal protein S21	RS21_HUMAN	2.05855	Baicalein
_ELGDHVTNLR_	1.14253	1.14253	3.64004e-06	P02794	FTH1	Ferritin heavy chain	FRIH_HUMAN	2.0584	Baicalein
_DLAGC[Carbamidomethyl (C)]IHGLSNVK_	-0.828825	0.828825	1.05382e-10	P48735	IDH2	Isocitrate dehydrogenase [NADP], mitochondrial	IDHP_HUMAN	2.05569	Baicalein
_PHSVSLNDTETR_	0.771312	0.771312	1.17659e-07	Q9P0L0	VAPA	Vesicle-associated membrane protein-associated protein A	VAPA_HUMAN	2.05504	Baicalein
_AGQTTYSGVIDC[Carbamidomethyl (C)]FRK_	-2.14143	2.14143	0.00289068	Q9UJS0	SLC25A13	Calcium-binding mitochondrial carrier protein Aralar2	CMC2_HUMAN	2.0549	Baicalein
_VPNLPSFK_	0.813318	0.813318	0.000163943	Q92572	AP3S1	AP-3 complex subunit sigma-1	AP3S1_HUMAN	2.05441	Baicalein
_C[Carbamidomethyl (C)]FIVGADNVGSK_	-2.01961	2.01961	1.617e-07	P05388	RPLP0	60S acidic ribosomal protein P0	RLA0_HUMAN	2.05348	Baicalein
_NAAPPPSNTEAPPGETR_	0.705572	0.705572	0.000501917	Q9GZR7	DDX24	ATP-dependent RNA helicase DDX24	DDX24_HUMAN	2.05337	Baicalein
_YGEQGLR_	0.604978	0.604978	0.000435996	O60884	DNAJA2	DnaJ homolog subfamily A member 2	DNJA2_HUMAN	2.05287	Baicalein
_DVQGTDASLDEELDRVK_	0.740488	0.740488	3.87942e-09	Q9UJZ1	STOML2	Stomatin-like protein 2, mitochondrial	STML2_HUMAN	2.0526	Baicalein
_QLEESVDALSEELVQLR_	0.677486	0.677486	9.3768e-11	P33176	KIF5B	Kinesin-1 heavy chain	KINH_HUMAN	2.05242	Baicalein
_FDPVGPLPGPNPILPGR_	0.504238	0.504238	0.000210273	Q9Y3I1	FBXO7	F-box only protein 7	FBX7_HUMAN	2.05227	Baicalein
_TC[Carbamidomethyl (C)]NISVGR_	1.35607	1.35607	8.2466e-05	Q96FC7	PHYHIPL	Phytanoyl-CoA hydroxylase-interacting protein-like	PHIPL_HUMAN	2.05105	Baicalein
_PVGSLAGIGEVLGK_	0.565122	0.565122	3.25644e-10	O75531	BANF1	Barrier-to-autointegration factor	BAF_HUMAN	2.05002	Baicalein
_DENATLDGGDVLFTGR_	0.590033	0.590033	1.12684e-07	O94760	DDAH1	N(G),N(G)-dimethylarginine dimethylaminohydrolase 1	DDAH1_HUMAN	2.04906	Baicalein
_VEQATKPSFESGR_	0.709575	0.709575	6.57852e-12	P38159	RBMX	RNA-binding motif protein, X chromosome	RBMX_HUMAN	2.04807	Baicalein
_VTDALNATR_	0.721335	0.721335	2.06054e-10	P10809	HSPD1	60 kDa heat shock protein, mitochondrial	CH60_HUMAN	2.04796	Baicalein
_FLEMC[Carbamidomethyl (C)]NDLLAR_	-2.00724	2.00724	6.12108e-07	P34932	HSPA4	Heat shock 70 kDa protein 4	HSP74_HUMAN	2.04713	Baicalein
_LC[Carbamidomethyl (C)]YVALDFEQEMATAASSSSLEK_	-2.37167	2.37167	2.07957e-08	P60709	ACTB	Actin, cytoplasmic 1	ACTB_HUMAN	2.04532	Baicalein
_LLDYLVIVGAR_	-0.963984	0.963984	0.00562999	Q8WXG6	MADD	MAP kinase-activating death domain protein	MADD_HUMAN	2.04504	Baicalein
_EIEGEEIEIVLAKPPDK_	0.471784	0.471784	1.98602e-09	O43390	HNRNPR	Heterogeneous nuclear ribonucleoprotein R	HNRPR_HUMAN	2.04503	Baicalein
_ADSGPTQPPLSLSPAPETK_	0.730872	0.730872	0.00197424	O15027	SEC16A	Protein transport protein Sec16A	SC16A_HUMAN	2.04483	Baicalein
_AEAGPEGVAPAPEGEKK_	0.801172	0.801172	3.34097e-09	Q9Y4L1	HYOU1	Hypoxia up-regulated protein 1	HYOU1_HUMAN	2.0448	Baicalein
_RAQEEAEAEER_	0.667303	0.667303	6.40144e-10	O15240	VGF	Neurosecretory protein VGF	VGF_HUMAN	2.04387	Baicalein
_AC[Carbamidomethyl (C)]GLNFADLMAR_	-1.24064	1.24064	4.25511e-06	Q99536	VAT1	Synaptic vesicle membrane protein VAT-1 homolog	VAT1_HUMAN	2.0432	Baicalein
_RFDDAVVQSDM[Oxidation (M)]K_	1.7761	1.7761	2.45318e-08	P11142	HSPA8	Heat shock cognate 71 kDa protein	HSP7C_HUMAN	2.04273	Baicalein
_SEALAVDGAGKPGAEEAQDPEGK_	0.705397	0.705397	4.99878e-06	P10645	CHGA	Chromogranin-A	CMGA_HUMAN	2.04169	Baicalein
_EGPEPPEEVPPPTTPPVPK_	0.80031	0.80031	0.000218226	P48634	PRRC2A	Protein PRRC2A	PRC2A_HUMAN	2.04102	Baicalein
_FEDPKFEVIEKPQA_	0.515855	0.515855	1.35882e-11	P18859	ATP5PF	ATP synthase-coupling factor 6, mitochondrial	ATP5J_HUMAN	2.04099	Baicalein
_IREEYPDR_	0.467674	0.467674	1.69985e-15	P68371	TUBB4B	Tubulin beta-4B chain	TBB4B_HUMAN	2.04096	Baicalein
_VAVATPAK_	0.684483	0.684483	5.14574e-13	P19338	NCL	Nucleolin	NUCL_HUMAN	2.03993	Baicalein
_M[Oxidation (M)]KETAENYLGHTAK_	1.43439	1.43439	6.444e-09	P38646	HSPA9	Stress-70 protein, mitochondrial	GRP75_HUMAN	2.03986	Baicalein
_VLLLSSPGLEELYR_	-0.567903	0.567903	1.00882e-08	Q8N163	CCAR2	Cell cycle and apoptosis regulator protein 2	CCAR2_HUMAN	2.03648	Baicalein
_ALELTGLK_	0.674729	0.674729	3.97729e-11	P19338	NCL	Nucleolin	NUCL_HUMAN	2.03608	Baicalein
_VTLLLFK_	-1.54311	1.54311	2.47717e-05	Q9Y3C4	TPRKB	EKC/KEOPS complex subunit TPRKB	TPRKB_HUMAN	2.03339	Baicalein
_LC[Carbamidomethyl (C)]QGLFFR_	-0.901547	0.901547	1.21974e-09	Q9Y4L1	HYOU1	Hypoxia up-regulated protein 1	HYOU1_HUMAN	2.03141	Baicalein
_SVNSLDGLASVLYPGC[Carbamidomethyl (C)]DTLDK_	-1.33575	1.33575	4.5374e-06	O95573	ACSL3	Long-chain-fatty-acid--CoA ligase 3	ACSL3_HUMAN	2.02848	Baicalein
_TAPFDSR_	0.518155	0.518155	0.000106936	P14854	COX6B1	Cytochrome c oxidase subunit 6B1	CX6B1_HUMAN	2.02594	Baicalein
_NAPC[Carbamidomethyl (C)]ILFIDEIDAVGR_	-1.56817	1.56817	2.78519e-05	Q9Y4W6	AFG3L2	AFG3-like protein 2	AFG32_HUMAN	2.02522	Baicalein
_GIYAVGDVC[Carbamidomethyl (C)]GK_	-1.26641	1.26641	5.8603e-05	P00390	GSR	Glutathione reductase, mitochondrial	GSHR_HUMAN	2.02519	Baicalein
_GHYTIGK_	-1.08195	1.08195	1.28564e-22	Q71U36	TUBA1A	Tubulin alpha-1A chain	TBA1A_HUMAN	2.02507	Baicalein
_AGFAGDDAPR_	0.593249	0.593249	1.85378e-09	P60709	ACTB	Actin, cytoplasmic 1	ACTB_HUMAN	2.02487	Baicalein
_TIAQDYGVLK_	0.528941	0.528941	1.69885e-10	Q06830	PRDX1	Peroxiredoxin-1	PRDX1_HUMAN	2.02383	Baicalein
_C[Carbamidomethyl (C)]LSSLKDER_	-1.50283	1.50283	5.96762e-08	P52209	PGD	6-phosphogluconate dehydrogenase, decarboxylating	6PGD_HUMAN	2.02308	Baicalein
_S[Acetyl (Protein N-term)]GEENPASKPTPVQDVQGDGR_	0.486413	0.486413	1.93927e-07	Q15102	PAFAH1B3	Platelet-activating factor acetylhydrolase IB subunit gamma	PA1B3_HUMAN	2.02275	Baicalein
_IVQAEGEAEAAK_	0.560253	0.560253	8.79769e-16	Q99623	PHB2	Prohibitin-2	PHB2_HUMAN	2.02266	Baicalein
_YVASYLLAALGGNSSPSAK_	-1.27109	1.27109	2.13405e-16	P05387	RPLP2	60S acidic ribosomal protein P2	RLA2_HUMAN	2.02229	Baicalein
_VNTLIRPDGEK_	0.593001	0.593001	4.36113e-12	P62750	RPL23A	60S ribosomal protein L23a	RL23A_HUMAN	2.02175	Baicalein
_M[Oxidation (M)]DLNSEQAEQLER_	1.3987	1.3987	3.17382e-06	Q52LJ0	FAM98B	Protein FAM98B	FA98B_HUMAN	2.02096	Baicalein
_GLGTDEDSLIEIIC[Carbamidomethyl (C)]SR_	-1.2644	1.2644	1.86221e-05	P07355	ANXA2	Annexin A2	ANXA2_HUMAN	2.01971	Baicalein
_LC[Carbamidomethyl (C)]DC[Carbamidomethyl (C)]PGLIFPSLLPR_	-1.9703	1.9703	0.000598559	P36915	GNL1	Guanine nucleotide-binding protein-like 1	GNL1_HUMAN	2.01766	Baicalein
_IYVGNLPTDVR_	0.702693	0.702693	4.32082e-05	Q13242	SRSF9	Serine/arginine-rich splicing factor 9	SRSF9_HUMAN	2.01649	Baicalein
_ATGQC[Carbamidomethyl (C)]LC[Carbamidomethyl (C)]LPNVIGQNC[Carbamidomethyl (C)]DR_	0.658432	0.658432	4.77543e-06	P07942	LAMB1	Laminin subunit beta-1	LAMB1_HUMAN	2.01585	Baicalein
_DGFVTVDELK_	0.696013	0.696013	2.12961e-09	O43852	CALU	Calumenin	CALU_HUMAN	2.01547	Baicalein
_EPVAGDAVPGPK_	0.574037	0.574037	5.58208e-07	O15240	VGF	Neurosecretory protein VGF	VGF_HUMAN	2.01499	Baicalein
_SPAGPTVVSIGGGK_	0.500737	0.500737	9.29819e-10	P09172	DBH	Dopamine beta-hydroxylase	DOPO_HUMAN	2.01469	Baicalein
_ADAEGESDLENSRK_	0.655244	0.655244	1.45271e-09	Q9Y490	TLN1	Talin-1	TLN1_HUMAN	2.01441	Baicalein
_TFTPNIISR_	0.663263	0.663263	0.00603518	P05423	POLR3D	DNA-directed RNA polymerase III subunit RPC4	RPC4_HUMAN	2.01372	Baicalein
_LVESLPQEIK_	0.546622	0.546622	7.2109e-07	P52815	MRPL12	39S ribosomal protein L12, mitochondrial	RM12_HUMAN	2.01369	Baicalein
_NVC[Carbamidomethyl (C)]EQGTSTVDQNFGK_	0.598923	0.598923	3.15316e-08	Q12888	TP53BP1	TP53-binding protein 1	TP53B_HUMAN	2.01334	Baicalein
_LPVPESITGFAR_	0.706397	0.706397	0.000383321	Q8N5K1	CISD2	CDGSH iron-sulfur domain-containing protein 2	CISD2_HUMAN	2.01264	Baicalein
_GVDLFESFFPYQVTER_	-1.53604	1.53604	0.00293321	Q9H974	QTRT2	Queuine tRNA-ribosyltransferase accessory subunit 2	QTRT2_HUMAN	2.01112	Baicalein
_SEHPGLSIGDTAK_	0.504558	0.504558	2.21059e-11	P26583	HMGB2	High mobility group protein B2	HMGB2_HUMAN	2.01111	Baicalein
_IEGVYARDETEFYLGKR_	-1.33908	1.33908	4.8621e-09	P18077	RPL35A	60S ribosomal protein L35a	RL35A_HUMAN	2.0104	Baicalein
_GFSIPEC[Carbamidomethyl (C)]QK_	-1.0388	1.0388	4.2747e-05	O75390	CS	Citrate synthase, mitochondrial	CISY_HUMAN	2.01023	Baicalein
_EVIDLLKPDQVEGIQK_	0.643272	0.643272	2.84238e-10	Q86UP2	KTN1	Kinectin	KTN1_HUMAN	2.00864	Baicalein
_PFEDASFALR_	0.806564	0.806564	5.55888e-05	Q13526	PIN1	Peptidyl-prolyl cis-trans isomerase NIMA-interacting 1	PIN1_HUMAN	2.00789	Baicalein
_VAPPGLTQIPQIQK_	0.659815	0.659815	4.14275e-05	P05026	ATP1B1	Sodium/potassium-transporting ATPase subunit beta-1	AT1B1_HUMAN	2.0072	Baicalein
_LPILPSK_	0.677069	0.677069	0.000820461	P42684	ABL2	Tyrosine-protein kinase ABL2	ABL2_HUMAN	2.00651	Baicalein
_APGAGLGQDR_	0.634796	0.634796	1.62955e-05	P50402	EMD	Emerin	EMD_HUMAN	2.00462	Baicalein
_TTGIVMDSGDGVTHTVPIYEGYALPHAILR_	-1.52532	1.52532	5.51737e-09	P60709	ACTB	Actin, cytoplasmic 1	ACTB_HUMAN	2.00336	Baicalein
_EIDDSVLGQTGPYR_	0.514698	0.514698	0.000395627	O43615	TIMM44	Mitochondrial import inner membrane translocase subunit TIM44	TIM44_HUMAN	2.00249	Baicalein
_A[Acetyl (Protein N-term)]GLTVRDPAVDR_	0.906614	0.906614	0.000346088	P33240	CSTF2	Cleavage stimulation factor subunit 2	CSTF2_HUMAN	2.00247	Baicalein
_LLGTIYTAAEEIEAVGGK_	-1.6955	1.6955	0.00196602	Q6YN16	HSDL2	Hydroxysteroid dehydrogenase-like protein 2	HSDL2_HUMAN	2.00146	Baicalein
_LGFMSAFVK_	-1.71303	1.71303	6.23662e-07	P36957	DLST	Dihydrolipoyllysine-residue succinyltransferase component of 2-oxoglutarate dehydrogenase complex, mitochondrial	ODO2_HUMAN	2.00124	Baicalein
_A[Acetyl (Protein N-term)]GLNSLEAVK_	0.755745	0.755745	5.30404e-13	P67936	TPM4	Tropomyosin alpha-4 chain	TPM4_HUMAN	2.00114	Baicalein
_GIAFPTSISVNNC[Carbamidomethyl (C)]VC[Carbamidomethyl (C)]HFSPLK_	-2.16786	2.16786	2.17902e-07	Q9UQ80	PA2G4	Proliferation-associated protein 2G4	PA2G4_HUMAN	2.00095	Baicalein
_RQLEEAEEEATR_	0.778177	0.778177	5.36652e-08	P35580	MYH10	Myosin-10	MYH10_HUMAN	2.00089	Baicalein
_SDKTEEIAEEEETVFPK_	0.642349	0.642349	1.17472e-05	Q9NR30	DDX21	Nucleolar RNA helicase 2	DDX21_HUMAN	2.00043	Baicalein

## Sheet: Supplementary Data 4
Peptide Sequence	avg_log2_ratio	absolute_avg_log2_ratio	qvalue	uni_prot_ids	genes	protein_descriptions	protein_names	LiP_Quant_score	compound
_S[Acetyl (Protein N-term)]GIALSR_	-1.77921	1.77921	7.55471e-07	P63279	UBE2I	SUMO-conjugating enzyme UBC9	UBC9_HUMAN	3.00628	ThT
_SLQDIIAIL_	-2.37767	2.37767	9.05271e-08	P06576	ATP5F1B	ATP synthase subunit beta, mitochondrial	ATPB_HUMAN	2.69952	ThT
_A[Acetyl (Protein N-term)]ALTTLFK_	-1.63065	1.63065	5.73126e-10	Q96KP4	CNDP2	Cytosolic non-specific dipeptidase	CNDP2_HUMAN	2.63106	ThT
_EITALAPSTM[Oxidation (M)]K_	0.934973	0.934973	6.94029e-14	P60709	ACTB	Actin, cytoplasmic 1	ACTB_HUMAN	2.61287	ThT
_TPIGSFLGSL_	-1.25936	1.25936	7.88695e-07	P24752	ACAT1	Acetyl-CoA acetyltransferase, mitochondrial	THIL_HUMAN	2.54018	ThT
_TLDLSNNQLSEIPAELADC[Carbamidomethyl (C)]PK_	-0.901491	0.901491	6.66503e-08	Q8N1G4	LRRC47	Leucine-rich repeat-containing protein 47	LRC47_HUMAN	2.50703	ThT
_ESAFEFLSSA_	-2.32347	2.32347	8.89257e-07	P40925	MDH1	Malate dehydrogenase, cytoplasmic	MDHC_HUMAN	2.50483	ThT
_HGEVC[Carbamidomethyl (C)]PAGWKPGSDTIKPDVQ_	0.983134	0.983134	3.54407e-13	Q06830	PRDX1	Peroxiredoxin-1	PRDX1_HUMAN	2.46853	ThT
_A[Acetyl (Protein N-term)]LPIIVK_	-2.55878	2.55878	0.00602073	Q8WVY7	UBLCP1	Ubiquitin-like domain-containing CTD phosphatase 1	UBCP1_HUMAN	2.46557	ThT
_S[Acetyl (Protein N-term)]LPLNPK_	-2.15415	2.15415	5.01579e-07	P62306	SNRPF	Small nuclear ribonucleoprotein F	RUXF_HUMAN	2.33532	ThT
_IPNFWVTTF_	-1.74468	1.74468	1.79561e-06	Q01105	SET	Protein SET	SET_HUMAN	2.30703	ThT
_VVLAEVIQAF_	-1.15747	1.15747	3.33602e-09	Q99622	C12orf57	Protein C10	C10_HUMAN	2.26027	ThT
_LGLALNYSVF_	-1.76256	1.76256	1.15107e-11	P61981	YWHAG	14-3-3 protein gamma	1433G_HUMAN	2.25645	ThT
_LVINGNPITIF_	-1.16499	1.16499	4.55307e-12	P04406	GAPDH	Glyceraldehyde-3-phosphate dehydrogenase	G3P_HUMAN	2.24695	ThT
_VSDTVVEPY_	-1.859	1.859	8.08688e-08	P68371	TUBB4B	Tubulin beta-4B chain	TBB4B_HUMAN	2.22372	ThT
_LLPIDGANDLFFQPPPLTPTSK_	-0.780701	0.780701	6.38902e-09	O60502	OGA	Protein O-GlcNAcase	OGA_HUMAN	2.21104	ThT
_TSSSIPPIILL_	-1.72168	1.72168	1.87035e-06	P54578	USP14	Ubiquitin carboxyl-terminal hydrolase 14	UBP14_HUMAN	2.15521	ThT
_A[Acetyl (Protein N-term)]ESIIIR_	-0.949259	0.949259	5.83754e-09	Q8TAT6	NPLOC4	Nuclear protein localization protein 4 homolog	NPL4_HUMAN	2.14656	ThT
_DASIVGFFDDSFSEAHSEFLK_	-0.793982	0.793982	1.81759e-16	P30101	PDIA3	Protein disulfide-isomerase A3	PDIA3_HUMAN	2.09327	ThT
_ALNVEPDGTGLTC[Carbamidomethyl (C)]SLAPNIISQL_	-1.82029	1.82029	1.91703e-11	P30044	PRDX5	Peroxiredoxin-5, mitochondrial	PRDX5_HUMAN	2.08719	ThT
_GDEAQSKR_	-1.16865	1.16865	0.000123206	P60709	ACTB	Actin, cytoplasmic 1	ACTB_HUMAN	2.05464	ThT
_LQLPVFLQ_	-0.903611	0.903611	2.71197e-07	Q9NRR5	UBQLN4	Ubiquilin-4	UBQL4_HUMAN	2.02216	ThT
_TIIGSFNGALAAVPVQDLGSTVIK_	-0.793799	0.793799	1.38867e-09	Q9BWD1	ACAT2	Acetyl-CoA acetyltransferase, cytosolic	THIC_HUMAN	2.01796	ThT
_STLQTLPEIVAK_	-0.821993	0.821993	0.00116248	O95202	LETM1	Mitochondrial proton/calcium exchanger protein	LETM1_HUMAN	2.00974	ThT

## Sheet: Supplementary Data 5
Peptide Sequence	avg_log2_ratio	absolute_avg_log2_ratio	qvalue	uni_prot_ids	genes	protein_descriptions	protein_names	LiP_Quant_score	compound
_YGEPGEVFINK_	-0.852791	0.852791	0.00137746	P23246	SFPQ	Splicing factor, proline- and glutamine-rich	SFPQ_HUMAN	2.48729	Doxycycline
_LHSFESHKDEIFQVQ_	-0.910231	0.910231	1.62066e-05	Q09028	RBBP4	Histone-binding protein RBBP4	RBBP4_HUMAN	2.42634	Doxycycline
_GWKPGSDTIKPDVQK_	-0.968114	0.968114	9.7296e-27	Q06830	PRDX1	Peroxiredoxin-1	PRDX1_HUMAN	2.33057	Doxycycline
_FDGALNVDLTEFQTNLVPYPR_	1.12005	1.12005	8.37404e-12	Q71U36	TUBA1A	Tubulin alpha-1A chain	TBA1A_HUMAN	2.32798	Doxycycline
_EAVLLLK_	-2.52064	2.52064	1.94248e-05	P36578	RPL4	60S ribosomal protein L4	RL4_HUMAN	2.20139	Doxycycline
_DLEAEHVEVEDTTLNRC[Carbamidomethyl (C)]_	-1.38647	1.38647	2.53442e-22	Q9H3K6	BOLA2	BolA-like protein 2	BOLA2_HUMAN	2.19982	Doxycycline
_GVLLYGPPGC[Carbamidomethyl (C)]GK_	-0.739895	0.739895	7.72571e-06	Q8NBU5	ATAD1	ATPase family AAA domain-containing protein 1	ATAD1_HUMAN	2.18754	Doxycycline
_LSFAHPPSAEVEAIALATLHDR_	0.926685	0.926685	2.61641e-23	O15067	PFAS	Phosphoribosylformylglycinamidine synthase	PUR4_HUMAN	2.1643	Doxycycline
_NLDIERPTYTN_	-0.616669	0.616669	4.44168e-14	Q71U36	TUBA1A	Tubulin alpha-1A chain	TBA1A_HUMAN	2.1402	Doxycycline
_YNFFTGC[Carbamidomethyl (C)]PK_	-0.606717	0.606717	3.50427e-10	Q99832	CCT7	T-complex protein 1 subunit eta	TCPH_HUMAN	2.08616	Doxycycline
_VAVSADPNVPNVVVTGLTLVC[Carbamidomethyl (C)]_	1.40708	1.40708	8.05386e-11	P52565	ARHGDIA	Rho GDP-dissociation inhibitor 1	GDIR1_HUMAN	2.06046	Doxycycline
_TLTPISAAYAR_	-0.669685	0.669685	0.00020966	P31939	ATIC	Bifunctional purine biosynthesis protein PURH	PUR9_HUMAN	2.03982	Doxycycline
_KPLVIIAEDVDGEALSTLVLNR_	1.09577	1.09577	2.26464e-12	P10809	HSPD1	60 kDa heat shock protein, mitochondrial	CH60_HUMAN	2.03528	Doxycycline
_EKNEAIQAAHDAVAQEGQC[Carbamidomethyl (C)]R_	-0.655656	0.655656	8.10866e-11	P09936	UCHL1	Ubiquitin carboxyl-terminal hydrolase isozyme L1	UCHL1_HUMAN	2.03517	Doxycycline
_HVVGDEDVVLR_	-0.900184	0.900184	2.69723e-05	A6NKG5	RTL1	Retrotransposon-like protein 1	RTL1_HUMAN	2.0348	Doxycycline
_FQPEQVVDPIQTDPFK_	-0.939643	0.939643	7.61864e-07	P27816	MAP4	Microtubule-associated protein 4	MAP4_HUMAN	2.0284	Doxycycline
_GLTETGTDLEAVAK_	-1.22143	1.22143	0.000193705	Q7L1Q6	BZW1	Basic leucine zipper and W2 domain-containing protein 1	BZW1_HUMAN	2.02006	Doxycycline
_NLDIERPTYTNL_	-0.628872	0.628872	5.42165e-10	Q71U36	TUBA1A	Tubulin alpha-1A chain	TBA1A_HUMAN	2.01506	Doxycycline
_SAGAC[Carbamidomethyl (C)]TAAAFLK_	-1.05201	1.05201	0.000301375	P28838	LAP3	Cytosol aminopeptidase	AMPL_HUMAN	2.01318	Doxycycline
_SLDIYSFIK_	0.911942	0.911942	3.14034e-07	Q9NR50	EIF2B3	Translation initiation factor eIF-2B subunit gamma	EI2BG_HUMAN	2.00129	Doxycycline

## Sheet: Supplementary Data 6
PG.UniProtIds	PG.ProteinNames	Peptide Sequence
A2VD12	PBIP1_RAT	QWQLLGSVHR
B1H234	FLRT3_RAT	DNSILEIR
B2GUZ1	UBP4_RAT	LSGIAAENMVVTDVYNHR
D3ZFB6	PRRT2_RAT	NLDQPEALQSGPDTTAAPVDSGPK
D4AD37	IMPA3_RAT	ADLYIHVTYIK
E9PU28	IMDH2_RAT	EKYPNLQVIGGNVVTAAQAK
F1MA98	TPR_RAT	LENSLTELEQLR
O55005	ROBO1_RAT	NSVVIPDLR
O70196	PPCE_RAT	VVPLHSLK
O88761	PSMD1_RAT	RLLHVAVSDVNDDVRR
O88778	BSN_RAT	DSAVDLSSLK
P10354	CMGA_RAT	ELQDLALQGAK
P10760	SAHH_RAT	ESLIDGIK
P15087	CBPE_RAT	KVAVPFSPAVGVDFELESFSER
P19491	GRIA2_RAT	EGYNVYGIESVK
P19527	NFL_RAT	SAPVSSSLSVR
P19686	GCYA1_RAT	DSLGEELFK
P31000	VIME_RAT	KVESLQEEIAFLKK
P35053	GPC1_RAT	DLYAELR
P37377	SYUA_RAT	TVEGAGNIAAATGFVKK
P38659	PDIA4_RAT	FDVSGYPTIK
P45592	COF1_RAT	DVGQTVDDPYTTFVK
P53812	PIPNB_RAT	TVEIVHIDIADR
P61765	STXB1_RAT	GKWEVLIGSTHILTPQK
P70478	APC_RAT	SIAIPDLDGSK
P81155	VDAC2_RAT	PTASISAKVNNSSLIGVGYTQTLRPGVK
P85969	SNAB_RAT	SIQGDGEGDGDLK
P97838	DLGP3_RAT	FLELQQLK
Q02874	H2AY_RAT	EFVEAVLELRK
Q5RJR2	TWF1_RAT	NETIILANTENTELK
Q5XIF6	TBA4A_RAT	DYEEVGID
Q63081	PDIA6_RAT	TCEEHQLCVVAVLPH
Q64620	PPP6_RAT	QITQVYGFYDECQTK
Q6MG06	GNL1_RAT	ALGPEQLLR
Q6P6V0	G6PI_RAT	SLNLNTNHGHILLDYSK
Q9EPH8	PABP1_RAT	AVNSATGVPTV
Q9ES54	NPL4_RAT	FVALENISCK
Q9WUD2	TRPV2_RAT	VEEVNWAAWEK

## Sheet: Supplementary Data 7
PG.UniProtIds	PG.ProteinNames	Description of protein function
P19527	NFL_RAT	Neurofilament light polypeptide.
P37377	SYUA_RAT	Alpha-synuclein.
P19491	GRIA2_RAT	Glutamate receptor 2; Receptor for glutamate that functions as ligand-gated ion channel in the central nervous system and plays an important role in excitatory synaptic transmission. L-glutamate acts as an excitatory neurotransmitter at many synapses in the central nervous system.
P81155	VDAC2_RAT	Voltage-dependent anion-selective channel protein 2. Forms a channel through the mitochondrial outer membrane that allows diffusion of small hydrophilic molecules.
Q5XIF6	TBA4A_RAT	Tubulin alpha-4A chain
P70478	APC_RAT	Adenomatous polyposis coli protein, tumor suppressor. Promotes rapid degradation of CTNNB1 and participates in Wnt signaling as a negative regulator
O88761	PSMD1_RAT	26S proteasome non-ATPase regulatory subunit 1.

## Sheet: Supplementary Data 8
PG.UniProtIds	PG.ProteinNames	Peptide Sequence
P11497	ACACA_RAT	_VSALNSVHC[Carbamidomethyl (C)]EHVEDEGESR_
P07872	ACOX1_RAT	_AFTTWTANAGIEEC[Carbamidomethyl (C)]R_
O35547	ACSL4_RAT	_AEYPEGLEIH_
P60711	ACTB_RAT	_HQGVM[Oxidation (M)]VGM[Oxidation (M)]GQ_
P60711	ACTB_RAT	_HQGVM[Oxidation (M)]VGMGQKD_
Q9EQR2	ADAS_RAT	_TTSKPSINPSEAPPSIVNEDFLQELK_
Q63028	ADDA_RAT	_SPPDQSAVPNTPPSTPVK_
Q63028	ADDA_RAT	_YSDVEVPASVTGHSFASDGDSGTC[Carbamidomethyl (C)]SPLR_
Q05764	ADDB_RAT	_STPASPVQSPTR_
Q62847	ADDG_RAT	_VTQILQSPAFREDLEC[Carbamidomethyl (C)]LIQEQMK_
O35889	AFAD_RAT	_QGLELAADC[Carbamidomethyl (C)]HLSR_
P23565	AINX_RAT	_AQLEEASSAR_
Q5QD51	AKA12_RAT	_SEEEDKPDAGPDADGK_
P24587	AKAP5_RAT	_LSQAEEATVAQAK_
P24587	AKAP5_RAT	_SVLSQAEEATVGHTEEATVIQAQSQAK_
Q64057	AL7A1_RAT	_VMDHPGNYVEPTIVTGLVHDAPIVHK_
P05065	ALDOA_RAT	_YTPSGQSGAAASESLFISNH_
O08838	AMPH_RAT	_SESPQAAELEAGAPQEK_
Q400C7	AMZ2_RAT	_TLTHEIGHILGLR_
Q05140	AP180_RAT	_DPLADLNIKD_
P52303	AP1B1_RAT	_YESVIATLC[Carbamidomethyl (C)]ENLDSLD_
P47863	AQP4_RAT	_DSSGEVLSSV_
A1L108	ARP5L_RAT	_FVDEHEEAAAAS_
Q3KR56	ASTRA_RAT	_LLINSVFHVGAER_
Q05175	BASP1_RAT	_ETPAASEAPSS_
Q05175	BASP1_RAT	_YNVNDEK_
D4A631	BIG1_RAT	_VDTQDQGMYR_
P06761	BIP_RAT	_RIINEPTAAAIAYGLDKR_
Q9Z1N4	BPNT1_RAT	_HMNSAGVLAALR_
P54290	CA2D1_RAT	_FTLC[Carbamidomethyl (C)]PNGYYFAIDPNGYVLLHPNLQPK_
Q8CFG6	CA2D2_RAT	_RRPWYIQGASSPK_
Q9Z1Y3	CADH2_RAT	_TDPNSNDGLVTVVKPIDFETNR_
Q9Z1Y3	CADH2_RAT	_DQPHTPAWNAAYR_
P47728	CALB2_RAT	_ELTASQFLEIWK_
P0DP29;P0DP30;P0DP31	CALM1_RAT;CALM2_RAT;CALM3_RAT	_HVMTNL_
P0DP29;P0DP30;P0DP31	CALM1_RAT;CALM2_RAT;CALM3_RAT	_DTDSEEEIREA_
P0DP29;P0DP30;P0DP31	CALM1_RAT;CALM2_RAT;CALM3_RAT	_DTDSEEEIREAF_
P0DP29;P0DP30;P0DP31	CALM1_RAT;CALM2_RAT;CALM3_RAT	_MKDTDSEEEIREA_
P0DP29;P0DP30;P0DP31	CALM1_RAT;CALM2_RAT;CALM3_RAT	_TEEQIAEFK_
P0DP29;P0DP30;P0DP31	CALM1_RAT;CALM2_RAT;CALM3_RAT	_EADIDGDGQVNYEEFVQMMTAK_
P0DP29;P0DP30;P0DP31	CALM1_RAT;CALM2_RAT;CALM3_RAT	_DGDGTIT_
P35565	CALX_RAT	_KQSNAMEYK_
Q63092	CAMKV_RAT	_GEEATGC[Carbamidomethyl (C)]AQESQRVE_
Q63092	CAMKV_RAT	_TDGSITPATDGSVTPATDR_
Q5XHY1	CARL3_RAT	_TLSDPPGGAGPGQDPSSR_
P00787	CATB_RAT	_GAFTVFSDFLTYK_
P00787	CATB_RAT	_NGPVEGAFTVF_
Q5XIM5	CDV3_RAT	_TALVQAPPAPVTVTETPEPAMPSGVYRPPGAR_
O88278	CELR3_RAT	_FGVLATVPC[Carbamidomethyl (C)]PR_
A0JPQ9	CHID1_RAT	_VVWDSQAAEHFFEYK_
P11442	CLH1_RAT	_HNIMDFAMPYFIQVM[Oxidation (M)]K_
Q63198	CNTN1_RAT	_LYDVTFENAGMYQC[Carbamidomethyl (C)]IAENAYGTIYANAELK_
P22734	COMT_RAT	_YVQQNAKPGDPQSVLEAIDTYC[Carbamidomethyl (C)]TQK_
Q6AY19	COQ8B_RAT	_VASLEEVPFAAASIGQVHQGVLK_
Q8VHK2	CSKI1_RAT	_NTYSQTALDIVHQFTTSQASK_
P61203	CSN2_RAT	_QLHQSC[Carbamidomethyl (C)]QTDDGEDDLKK_
Q66H62	CYLD_RAT	_IYGYVC[Carbamidomethyl (C)]ATK_
Q6AY55	DCAKD_RAT	_MANHVLDNSGEWSLTR_
P28023	DCTN1_RAT	_MPGTDAPGIPAALAFGSQVSDTLLDC[Carbamidomethyl (C)]RK_
Q6AYH5	DCTN2_RAT	_TGYESGDYEMLGEGLGVK_
P97852	DHB4_RAT	_IDSEGISQNHTGQVASADASGFAGVVGHK_
P10860	DHE3_RAT	_RIIKPC[Carbamidomethyl (C)]NHVLSLSFPIR_
Q1LZ53	DNM3A_RAT	_EC[Carbamidomethyl (C)]LEHGR_
Q62950	DPYL1_RAT	_HAAPAPSA_
Q62950	DPYL1_RAT	_AQIDDNNPR_
Q62952	DPYL3_RAT	_GSPTRPNPPVR_
Q62952	DPYL3_RAT	_GSPTRPNPPVRN_
Q63413	DX39B_RAT	_GSYVSIHSSGFR_
P24942	EAA1_RAT	_NRDVEMGNSVIEENEMK_
P24942	EAA1_RAT	_DVEMGNSVIEENEMK_
Q62651	ECH1_RAT	_HVLHVQLNRPEKR_
Q60587	ECHB_RAT	_DGGQYALVAAC[Carbamidomethyl (C)]AAGGQGHAMIVEAYPK_
Q641Z6	EHD1_RAT	_VLLVGQYSTGK_
Q64270	EI2BA_RAT	_IGTNQMAVC[Carbamidomethyl (C)]AK_
Q4G061	EIF3B_RAT	_GTQGVVTNFEIFR_
Q6P9U8	EIF3H_RAT	_NLQLLMDRVDEMSQDIIK_
B5DF91	ELAV1_RAT	_FGGPVHHQAQR_
P31977	EZRI_RAT	_AQEEAERLEADR_
Q9JJH5	F262_RAT	_TIQTAESLGVTYEQWK_
Q66H50	FACR1_RAT	_YVLNEEMSGLPAAR_
P85845	FSCN1_RAT	_ARPADEIAVDRDVPWGVDSLITLAFQDQR_
Q5MJ12	FXL16_RAT	_LLSC[Carbamidomethyl (C)]WEITNHGVVNVVHSLPNLTSLSLSGC[Carbamidomethyl (C)]SK_
P04797	G3P_RAT	_VIISAPSADAPMFV_
P19686	GCYA1_RAT	_EFAENAEGSHPQR_
Q5XI73	GDIR1_RAT	_RVAVSADPNVPNVIVTR_
Q68FV6	GLMP_RAT	_LLHTADVC[Carbamidomethyl (C)]QVEVALVGASPR_
Q9ESH6	GLRX1_RAT	_KTQEILSQLPF_
Q6AXW1	GLRX2_RAT	_VVELDMVEYGSQFQEALYK_
Q5RKH0	GLYR1_RAT	_ALDQSDNDMSAVYR_
P0CE43	GRB10_RAT	_DLIQLVDFYQLNKGVLPC[Carbamidomethyl (C)]K_
P18266	GSK3B_RAT	_VIGNGSFGVVYQAK_
Q6AXM7	HBS1L_RAT	_QLLNLVVIGHVDAGK_
Q9WVK7	HCDH_RAT	_GDASKEDIDTAMK_
P17425	HMCS1_RAT	_EIYFPSQYVDQAELEK_
Q8VHV7	HNRH1_RAT	_[Acetyl (Protein N-term)]MMLGAEGGEGFVVK_
P61980	HNRPK_RAT	_IITITGTQDQIQNAQYLLQN_
Q6IMY8	HNRPU_RAT	_NC[Carbamidomethyl (C)]AVEFNFGQK_
Q6IMY8	HNRPU_RAT	_KAVVVC[Carbamidomethyl (C)]PKDEDYK_
P05708	HXK1_RAT	_TEWGAFGDDGSLEDIRTEFDRELDR_
Q99NA5	IDH3A_RAT	_M[Oxidation (M)]SDGLFLQK_
B2GUV7	IF2P_RAT	_DPIVIGVTVEAGQVK_
Q07205	IF5_RAT	_YFGC[Carbamidomethyl (C)]ELGAQTQFDVK_
P17105	IP3KA_RAT	_KADGSC[Carbamidomethyl (C)]STDFK_
Q568Z6	IST1_RAT	_YLIEIAK_
P81377	KAP1_RAT	_GGVSAEVYTEEDAVSYVR_
P07335	KCRB_RAT	_KDLFDPIIEDR_
P07335	KCRB_RAT	_QLIDDHFLFDK_
P63319	KPCG_RAT	_LVLASIDQADFQGFTYVNPDFVHPDAR_
P63319	KPCG_RAT	_AAPALTPPDR_
Q05695	L1CAM_RAT	_SLESDNEEK_
Q62813	LSAMP_RAT	_VNYPPTITESK_
P34926	MAP1A_RAT	_ESTFLDEGPDEQEITPLQHTPR_
P15205	MAP1B_RAT	_SPSLSPSPPSPIEK_
P15205	MAP1B_RAT	_EEC[Carbamidomethyl (C)]PRPM_
P30009	MARCS_RAT	_VNGDASPAAAEPGAK_
O08678	MARK1_RAT	_SAAYSGPPASPSHDTAALAHAR_
P43244	MATR3_RAT	_NLPHSGYSDSAVLK_
P43244	MATR3_RAT	_C[Carbamidomethyl (C)]RDDSFFGETSHNYHK_
Q8R500	MFN2_RAT	_LSRPNIFILNNR_
P08011	MGST1_RAT	_MMFLSSATAFQR_
Q02253	MMSA_RAT	_AEMEAAVAAC[Carbamidomethyl (C)]KR_
P15146	MTAP2_RAT	_TSDHPSELPEEPSSPQER_
P15146	MTAP2_RAT	_GHDLSPLASDILTN_
P15146	MTAP2_RAT	_FAAPVQPEEERRPYPHDEELEVL_
P42346	MTOR_RAT	_LHVSTINLQK_
Q66H12	NAGAB_RAT	_DLGYVYLNIDDC[Carbamidomethyl (C)]WIGGR_
P13596	NCAM1_RAT	_TEPNETTPLTEPEK_
Q63362	NDUA5_RAT	_MLQWKPWEPLVEEPPANQWK_
P07936	NEUM_RAT	_DAPAAEAEAK_
P97526	NF1_RAT	_LC[Carbamidomethyl (C)]QLVEVMMAR_
P19527	NFL_RAT	_LSFTSVGSITSGYSQSSQVFGR_
P12839	NFM_RAT	_SPVEEVKPKPEAK_
Q00960	NMDE2_RAT	_DSVSGGGPC[Carbamidomethyl (C)]TNR_
Q63372	NRX1A_RAT	_EQGQPFQGQLSGLYYNGLK_
Q07310	NRX3A_RAT	_NGDIDYC[Carbamidomethyl (C)]ELK_
P17955	NUP62_RAT	_LAENIDAQLK_
D3ZQD3	OGDHL_RAT	_YHLGMYHER_
P13589	PACA_RAT	_HSDGIFTDSYSR_
Q9JKS6	PCLO_RAT	_TPPSNLSPIEDASPTEELR_
Q9JKS6	PCLO_RAT	_KQAELDEEEK_
P38659	PDIA4_RAT	_EVSQPDWTPPPEVTLTLTK_
Q5U318	PEA15_RAT	_QPSEEEIIK_
O08662	PI4KA_RAT	_QTDFGMYDYFTR_
O08662	PI4KA_RAT	_ASSVVYSATK_
O08662	PI4KA_RAT	_VFDAFLNMMAEK_
Q5HZV9	PP1R7_RAT	_IEGLQNLVNLR_
P20650	PPM1A_RAT	_VHFFTQDHKPSNPLEK_
Q9ES40	PRAF3_RAT	_TPMGIILDALEQQEDSINK_
Q6MG48	PRC2A_RAT	_DGGGRGPDELEGPDSK_
Q9Z0V6	PRDX3_RAT	_KNGGLGHMNITLLSDLTK_
Q9Z0V5	PRDX4_RAT	_HGEVC[Carbamidomethyl (C)]PAGWKPGSETIIPDPAGK_
O88761	PSMD1_RAT	_MEVDEAEK_
Q6RUV5	RAC1_RAT	_LRPLSYPQTDVFLIC[Carbamidomethyl (C)]_
Q3SWS8	RAE1L_RAT	_NAAEELKPR_
P62828	RAN_RAT	_KLIGDPNLEFVAMPA_
Q9QYJ2	RASA3_RAT	_TIQTLGSLSKS_
Q6IN33	RCAN1_RAT	_RPEYTPIHLS_
Q62703	RCN2_RAT	_NSDGTVTWDEYNVQMYDR_
P20280	RL21_RAT	_QHAVGIIVNK_
P62832	RL23_RAT	_KGKPELR_
P09895	RL5_RAT	_KGAVDGGLSIPHSTK_
Q3T1I9	RPAP1_RAT	_GLLATNLLPR_
P63324	RS12_RAT	_DVNTALQEVLK_
P62278	RS13_RAT	_GLTPSQIGVIL_
P62083	RS7_RAT	_VETFSGVYK_
Q64548	RTN1_RAT	_AQVDQYLGLVR_
Q6RJR6	RTN3_RAT	_AEPSTLGGGGGSPGAC[Carbamidomethyl (C)]PALGAK_
Q9JK11	RTN4_RAT	_DLAEFSELEYSEMGSSFK_
Q9JK11	RTN4_RAT	_LHSPQESPVGK_
P97849	S27A1_RAT	_WRGENVSTTEVEAVLSR_
P10960	SAP_RAT	_DIQTAVR_
O35314	SCG1_RAT	_APVDNRDHNEEMVTR_
P10362	SCG2_RAT	_FPLMYEENSR_
P10362	SCG2_RAT	_IETQTQEEVR_
Q9WVC0	SEPT7_RAT	_NLEAQHK_
Q6AXS5	SERB1_RAT	_SEEAHAEDSVMDHHFR_
Q925Q9	SH3K1_RAT	_TESAVSSQAAIEELK_
Q9WV48	SHAN1_RAT	_GLDPNYHDSDSGETPLTLAAQTEGSVEVIR_
Q9QX74	SHAN2_RAT	_RQETENKYETDLSK_
A0MZ67	SHOT1_RAT	_KAESFAQEMFIEQNK_
Q66X93	SND1_RAT	_PLLSAEEAAK_
Q9QWN8	SPTN2_RAT	_HQVLEQALADYAQTIK_
Q9QXY2	SRCN1_RAT	_SKYPQHALALR_
Q9QXY2	SRCN1_RAT	_RTEAELSMR_
Q9QXY2	SRCN1_RAT	_RAALTQYSAK_
P61765	STXB1_RAT	_HLGVPIVTDSTLR_
P09951	SYN1_RAT	_LGPPAGSPLPQR_
P09951	SYN1_RAT	_KLGTEEFPLIDQTFYPNH_
P09951	SYN1_RAT	_QGPPLQQRPPPQGQQHLSGL_
P09951	SYN1_RAT	_GSHSQTPSPGALPLG_
Q6P799	SYSC_RAT	_VKPAPIDQEPSKK_
P50232	SYT4_RAT	_AALPNLSLHLDLEK_
P50232	SYT4_RAT	_AFVVNIK_
P47861	SYT5_RAT	_SQAQAQVHLQEVK_
P37840.1	SYUA	_EQVTNVG_
P19332	TAU_RAT	_SPVVSGDT_
P68370	TBA1A_RAT	_HPEQLITGKEDAANNYAR_
P68370	TBA1A_RAT	_REDM[Oxidation (M)]AALEK_
P68370	TBA1A_RAT	_VDNEAIYDIC[Carbamidomethyl (C)]R_
P69897	TBB5_RAT	_FWEVISDEHGIDPTGTYHGDSDLQLD_
P69897	TBB5_RAT	_YLTVAAVF_
P50137	TKT_RAT	_NMAEQIIQEIYSQ_
Q5I0E7	TMED9_RAT	_FRQTSESTNQR_
F1M0Z1	TRIO_RAT	_AVHHVLDVIHEVLHHQR_
Q9Z136	TSC1_RAT	_VLELESLLAK_
Q3B7D1	UBE2Z_RAT	_VAVC[Carbamidomethyl (C)]DMMEGK_
Q2TL32	UBR4_RAT	_LENPDEAC[Carbamidomethyl (C)]AVSQK_
Q2TL32	UBR4_RAT	_LLALEEATLSTDLQQGYALK_
Q62768	UN13A_RAT	_YGVESIYQAMTHFAC[Carbamidomethyl (C)]LSSK_
Q62768	UN13A_RAT	_AC[Carbamidomethyl (C)]LNSTYEYIFNNC[Carbamidomethyl (C)]HELYGR_
P20156	VGF_RAT	_GLQETQQER_
P62762	VISL1_RAT	_NKDDQITLD_
F1LSG8	VPS50_RAT	_ALMQLDFQQFLMK_
Q9ERH3	WDR7_RAT	_VQHC[Carbamidomethyl (C)]VC[Carbamidomethyl (C)]SVASDHSVGLLSLR_
Q9ERH3	WDR7_RAT	_HTALAANTQSQQSIHTTTLAR_
P62961	YBOX1_RAT	_NDTKEDVFVHQTAIK_
